# Supplementary material for: The sphingosine-1-phosphate receptor 2 S1PR2 mediates chronic glucocorticoid exposure-induced hepatic steatosis and hypertriglyceridemia
Source: J Biol Chem. 2025 Jun 7;301(7):110353. doi: 10.1016/j.jbc.2025.110353 (PMC12274751; doi:10.1016/j.jbc.2025.110353)
Supplement: File S1 [file mmc1.xlsx]

## Sheet: Legend
Supplementary File 1
List of statistically significant differentially expressed genes identified by RNA-seq using reference genome: GCF_000001635.27_GRCm39
The following conditions were compared:
1. shScr No Dex vs. shScr Dex
2. shScr vs. shS1PR2 Dex
3. shScr vs. shS1PR2 No Dex
GEO Accession Number: GSE286363

## Sheet: shScr Dex vs No Dex
Gene ID	Gene Symbol	Type	log2 (shScrDex / shScrnoDex)	Qvalue (shScrDex / shScrnoDex)
110595	Timp4	mRNA	12.7347	1.10506e-07
243659	Styk1	mRNA	12.1442	1.10481e-07
14262	Fmo3	mRNA	12.0572	2.8727e-20
18948	Pnmt	mRNA	9.23964	0.00126696
19734	Rgs16	mRNA	8.93059	1.94757e-50
12840	Col9a2	mRNA	8.9196	0.000406238
17750	Mt2	mRNA	8.47438	8.85087e-37
17873	Gadd45b	mRNA	8.14609	2.94018e-30
56843	Trpm5	mRNA	7.8109	0.00291425
52679	E2f7	mRNA	7.78547	0.00366368
69121	Chrdl2	mRNA	7.59681	0.00417157
20859	Sult2a1	mRNA	7.58185	0.0049359
53973	Cyp3a41a	mRNA	7.57455	0.00467456
276952	Rasl10b	mRNA	7.55408	1.17161e-31
17287	Mep1a	mRNA	7.54287	0.00498486
320127	Dgki	mRNA	7.44275	0.0059
16398	Itga2	mRNA	7.35478	1.45439e-05
68283	9530077C05Rik	mRNA	7.21819	0.0087834
16324	Inhbb	mRNA	7.21367	0.00922598
64381	Ms4a8a	mRNA	7.1267	0.0112978
57754	Cend1	mRNA	7.11784	0.0100676
56636	Fgf21	mRNA	7.07783	5.38114e-05
21819	Tg	mRNA	7.07752	0.0122395
13119	Cyp4a14	mRNA	7.07433	2.20034e-25
69700	Col22a1	mRNA	7.02548	0.0126475
11997	Akr1b7	mRNA	7.01739	1.21078e-16
237175	Adgrg2	mRNA	7.01409	0.0119265
73673	Rec114	mRNA	6.88585	0.0163755
331532	Tceal5	mRNA	6.772	0.0184281
116939	Pnpla3	mRNA	6.76289	0.0226577
237858	Trarg1	mRNA	6.72703	0.0194133
17748	Mt1	mRNA	6.67132	1.23907e-84
68774	Ms4a6d	mRNA	6.67007	0.0276291
432613	Trim80	mRNA	6.66259	0.0219683
57746	Piwil2	mRNA	6.61086	0.0232852
403178	Plcxd1	mRNA	6.5623	2.26546e-14
19220	Ptgfr	mRNA	6.51874	0.000263935
446101	Xrra1	mRNA	6.48074	0.000240807
53417	Hif3a	mRNA	6.3414	0.000451126
227627	Obp2a	mRNA	6.33871	8.34899e-28
77619	Prelid2	mRNA	6.21801	0.0454467
21380	Tbx1	mRNA	6.21093	0.0496936
12655	Chil3	mRNA	6.19871	0.000662258
76574	Mfsd2a	mRNA	5.96084	5.84023e-109
229599	Ciart	mRNA	5.82655	3.12937e-06
20348	Sema3c	mRNA	5.82354	3.34837e-21
234911	Mmp27	mRNA	5.82044	2.17934e-06
13074	Cyp17a1	mRNA	5.81132	2.81142e-58
227120	Plcl1	mRNA	5.73136	4.4511e-17
13088	Cyp2b10	mRNA	5.70605	7.75497e-177
20965	Syn2	mRNA	5.66599	0.00290346
140494	Atp6v0a4	mRNA	5.64014	5.42426e-06
108112	Eif4ebp3	mRNA	5.63288	5.00289e-13
12487	Cd28	mRNA	5.6227	0.00294801
72135	Pygo1	mRNA	5.51463	0.0040629
20720	Serpine2	mRNA	5.49578	1.10913e-16
268591	Serpina5	mRNA	5.48776	4.37261e-34
13089	Cyp2b13	mRNA	5.47012	6.56911e-05
26415	Mapk13	mRNA	5.44285	5.15712e-08
13097	Cyp2c38	mRNA	5.42675	1.27781e-47
16819	Lcn2	mRNA	5.31822	3.85717e-23
213469	Lgi3	mRNA	5.25207	0.00920145
20860	Sult1e1	mRNA	5.19516	9.01887e-174
14229	Fkbp5	mRNA	5.13483	1.14812e-124
330863	Trim67	mRNA	5.09005	0.0116729
381994	E030018B13Rik	mRNA	5.00437	1.12308e-14
212439	AA986860	mRNA	4.99446	4.51571e-13
50877	Neu3	mRNA	4.99036	3.77471e-08
13098	Cyp2c39	mRNA	4.93266	3.53113e-74
53376	Usp2	mRNA	4.90354	2.96883e-33
18626	Per1	mRNA	4.88153	1.04871e-24
64292	Ptges	mRNA	4.83512	0.000281182
171281	Acot3	mRNA	4.83326	0.00444675
70967	Eva1c	mRNA	4.82879	0.021909
70701	Nipal1	mRNA	4.82204	0.0302721
319477	Insyn1	mRNA	4.78437	0.0279991
17068	Ly6d	mRNA	4.71936	0.00712392
242702	Myom3	mRNA	4.64275	9.73402e-47
118568152	LOC118568152	mRNA	4.62789	6.10898e-61
75750	Slc10a6	mRNA	4.57832	0.000797528
55990	Fmo2	mRNA	4.53956	1.12515e-44
20454	St3gal5	mRNA	4.47204	2.07099e-135
57435	Plin4	mRNA	4.40592	4.34953e-24
93726	Rnase2a	mRNA	4.3935	4.34584e-12
56050	Cyp39a1	mRNA	4.33579	1.2236e-103
17167	Marco	mRNA	4.28951	1.70336e-05
14245	Lpin1	mRNA	4.27972	9.92232e-90
209186	Acnat2	mRNA	4.25809	1.37927e-65
53608	Map3k6	mRNA	4.1934	1.22254e-06
18407	Orm3	mRNA	4.18104	2.24427e-31
83961	Nrg4	mRNA	4.13088	2.84497e-22
18787	Serpine1	mRNA	4.07015	0.0065551
233744	Spon1	mRNA	4.06995	1.58899e-08
268527	Greb1	mRNA	4.00371	0.0142426
11555	Adrb2	mRNA	3.97105	7.59874e-06
20617	Snca	mRNA	3.9221	0.000371365
170768	Pfkfb3	mRNA	3.90786	6.899e-26
14778	Gpx3	mRNA	3.90277	1.25767e-36
23882	Gadd45g	mRNA	3.8565	6.08776e-26
118568705	LOC118568705	mRNA	3.85123	2.14102e-64
12575	Cdkn1a	mRNA	3.75719	5.42581e-46
329154	Ankrd44	mRNA	3.68245	1.8923e-09
50786	Hs6st2	mRNA	3.65228	0.0469463
213068	Tmem71	mRNA	3.64612	0.0246709
18671	Abcb1a	mRNA	3.6118	1.82121e-06
232174	Cyp26b1	mRNA	3.61116	9.47946e-05
27047	Omd	mRNA	3.5883	4.12111e-14
432572	Specc1	mRNA	3.56499	7.92807e-06
19735	Rgs2	mRNA	3.5357	3.56251e-08
19416	Rasd1	mRNA	3.53169	0.0339799
13086	Cyp2a4	mRNA	3.53073	0.0167033
70853	Vwa3b	mRNA	3.52561	5.24469e-08
224997	Dlgap1	mRNA	3.49355	0.0403104
74145	F13a1	mRNA	3.49212	0.0393324
11808	Apoa4	mRNA	3.48651	2.49731e-43
13082	Cyp26a1	mRNA	3.47815	8.06096e-28
12512	Cd63	mRNA	3.46799	1.99307e-11
235320	Zbtb16	mRNA	3.46199	4.37622e-38
22445	Xlr3a	mRNA	3.43186	3.74743e-05
75746	Morc4	mRNA	3.42748	1.59612e-13
71096	Sntg1	mRNA	3.42389	0.00952634
57875	Angptl4	mRNA	3.41934	1.53055e-70
12700	Cish	mRNA	3.41728	2.07639e-06
69068	Tcim	mRNA	3.41217	2.41159e-35
14219	Ccn2	mRNA	3.37845	1.44037e-15
27226	Pla2g7	mRNA	3.37527	5.44671e-06
235283	Gramd1b	mRNA	3.36482	1.8613e-12
17929	Myom1	mRNA	3.34422	0.0030298
58866	Treh	mRNA	3.33137	4.44424e-18
17133	Maff	mRNA	3.32007	7.04634e-08
11655	Alas1	mRNA	3.30025	8.962e-08
239591	Ttll8	mRNA	3.28433	0.00102031
320700	A930033H14Rik	mRNA	3.23759	0.0176225
394430	Ugt1a10	mRNA	3.21802	1.16556e-10
16874	Lhx6	mRNA	3.20565	5.76007e-05
11835	Ar	mRNA	3.18529	0.000373345
20135	Rrm2	mRNA	3.17932	1.16589e-11
78558	Htra3	mRNA	3.16163	6.0132e-07
193740	Hspa1a	mRNA	3.15418	0.00610014
12408	Cbr1	mRNA	3.10252	1.72255e-68
105244006	Gm39701	mRNA	3.08668	4.53233e-30
20717	Serpina3m	mRNA	3.05485	9.97407e-80
100503386	Tpbgl	mRNA	3.04909	1.87143e-14
14864	Gstm3	mRNA	3.029	1.05131e-85
26897	Acot1	mRNA	3.0078	3.65897e-56
414801	Itprip	mRNA	2.98661	0.0145139
12609	Cebpd	mRNA	2.96734	1.56933e-16
71145	Scara5	mRNA	2.94948	1.36327e-20
18218	Dusp8	mRNA	2.9425	0.000169944
12389	Cav1	mRNA	2.92678	2.54255e-09
118568683	LOC118568683	mRNA	2.9117	2.78454e-42
14560	Gdf10	mRNA	2.90685	1.03026e-05
18003	Nedd9	mRNA	2.89642	1.16092e-12
72002	Slc39a5	mRNA	2.88596	0.000419952
118568032	LOC118568032	mRNA	2.86712	1.17768e-26
677884	Pakap	mRNA	2.86623	6.17394e-18
11535	Adm	mRNA	2.85783	0.00753122
240660	Slc35g1	mRNA	2.82592	1.71202e-38
244152	Tsku	mRNA	2.8081	1.18233e-42
109857	Cbr3	mRNA	2.78367	0.00559986
216227	Slc17a8	mRNA	2.77777	3.25806e-15
13087	Cyp2a5	mRNA	2.77594	0.000541609
14311	Cidec	mRNA	2.76213	0.00416308
12971	Crym	mRNA	2.75362	0.00207111
12491	Cd36	mRNA	2.72815	9.62909e-07
18984	Por	mRNA	2.72782	9.08323e-43
18798	Plcb4	mRNA	2.70354	0.0173752
12908	Crat	mRNA	2.70007	5.95959e-50
21835	Thrsp	mRNA	2.69489	1.6512e-07
20568	Slpi	mRNA	2.66461	1.99534e-06
53614	Reck	mRNA	2.65389	0.000479645
225182	Rbbp8	mRNA	2.65332	2.46814e-15
320292	Rasgef1b	mRNA	2.61973	1.09657e-13
26943	Serinc3	mRNA	2.61761	1.24485e-64
629059	Fam124a	mRNA	2.60669	1.61723e-12
394434	Ugt1a9	mRNA	2.60533	7.37118e-38
56338	Txnip	mRNA	2.60187	5.3621e-20
20509	Slc19a1	mRNA	2.57228	2.84497e-22
55994	Smad9	mRNA	2.56015	2.43593e-09
21847	Klf10	mRNA	2.551	4.62009e-18
66968	Plin5	mRNA	2.54012	3.16073e-42
20887	Sult1a1	mRNA	2.5376	1.67844e-56
20515	Slc20a1	mRNA	2.52887	1.48086e-19
18140	Uhrf1	mRNA	2.4998	0.0033137
71699	Slc41a3	mRNA	2.49071	0.000236888
53315	Sult1d1	mRNA	2.48366	1.82413e-56
66270	Retreg1	mRNA	2.47507	1.8656e-31
18770	Pklr	mRNA	2.46959	1.06944e-28
105244931	Gm40453	mRNA	2.44217	4.66869e-06
16194	Il6ra	mRNA	2.442	2.44721e-21
55985	Cxcl13	mRNA	2.43472	0.00539286
19041	Ppl	mRNA	2.42674	3.98649e-10
16177	Il1r1	mRNA	2.42309	2.14624e-30
217316	Slc16a5	mRNA	2.42119	2.72066e-06
13117	Cyp4a10	mRNA	2.40888	1.1875e-18
115488029	LOC115488029	mRNA	2.40071	1.73263e-16
194126	Mtmr11	mRNA	2.39326	0.00881663
12577	Cdkn1c	mRNA	2.38824	0.0320067
22329	Vcam1	mRNA	2.38797	0.00176143
171210	Acot2	mRNA	2.38329	1.32246e-10
118567557	LOC118567557	mRNA	2.38261	3.47859e-20
259302	Srgap3	mRNA	2.32154	0.000124704
53945	Slc40a1	mRNA	2.31667	1.15851e-23
12457	Noct	mRNA	2.31423	5.53765e-08
18595	Pdgfra	mRNA	2.30896	6.88671e-07
13214	Defb1	mRNA	2.30781	0.000682017
77794	Adamtsl2	mRNA	2.30364	1.35398e-10
11931	Atp1b1	mRNA	2.29844	5.199e-27
11647	Alpl	mRNA	2.29645	1.32103e-21
23893	Grem2	mRNA	2.29285	1.34132e-10
66979	Pole4	mRNA	2.28327	2.55915e-30
108167918	Gm46290	mRNA	2.274	1.99413e-11
622434	Arhgef26	mRNA	2.27336	1.33893e-19
21824	Thbd	mRNA	2.268	0.000300873
20928	Abcc9	mRNA	2.26397	1.10707e-11
13607	Eda	mRNA	2.26319	0.0295343
64898	Lpin2	mRNA	2.23009	2.06565e-46
14263	Fmo5	mRNA	2.22734	3.44097e-39
14385	Slc37a4	mRNA	2.22659	3.44427e-43
71361	Aifm2	mRNA	2.22545	5.58562e-35
17869	Myc	mRNA	2.2219	6.58307e-06
107770	Tm6sf2	mRNA	2.22028	4.94121e-27
13479	Dpep1	mRNA	2.21686	0.0169671
11858	Rnd2	mRNA	2.20668	2.32088e-16
16006	Igfbp1	mRNA	2.20334	4.59569e-17
50500	Ttpa	mRNA	2.19585	1.6884e-22
68337	Crip2	mRNA	2.19147	1.17768e-26
230806	Crybg2	mRNA	2.19041	0.0328868
68567	Cgref1	mRNA	2.17993	0.0191961
12549	Arhgap31	mRNA	2.17278	0.0120503
54648	Ccdc120	mRNA	2.16892	4.91235e-05
16416	Itgb3	mRNA	2.13632	5.26355e-05
19300	Abcd4	mRNA	2.11974	2.78144e-13
57344	As3mt	mRNA	2.11709	1.17768e-26
74747	Ddit4	mRNA	2.11626	2.44064e-10
629242	Gm6958	mRNA	2.11563	0.0451084
52392	Macir	mRNA	2.0933	8.80708e-13
628308	Zfp970	mRNA	2.08605	3.33753e-21
18188	Nrtn	mRNA	2.08102	0.0145677
19895	Rpia	mRNA	2.08028	1.18601e-05
114332	Lyve1	mRNA	2.07528	0.0245387
394433	Ugt1a5	mRNA	2.07456	0.00406883
380660	Acss3	mRNA	2.0719	1.17137e-20
12817	Col13a1	mRNA	2.05799	9.09256e-05
107771	Bmyc	mRNA	2.0513	3.49415e-06
19349	Rab7	mRNA	2.04459	2.11424e-21
11569	Aebp2	mRNA	2.02336	3.03209e-19
53857	Tuba8	mRNA	2.01933	1.47475e-06
17436	Me1	mRNA	2.01305	0.0216495
74011	Slc25a27	mRNA	2.01133	0.0265676
230163	Aldob	mRNA	2.00419	0.0188148
110532	Adarb1	mRNA	2.00393	2.65677e-12
75985	Rab30	mRNA	1.99173	8.79515e-12
66626	Cdip1	mRNA	1.97587	2.2738e-22
72016	Tedc2	mRNA	1.96191	4.79079e-10
319476	Lrtm1	mRNA	1.94328	0.000530066
12527	Cd9	mRNA	1.92431	1.37121e-12
212862	Chpt1	mRNA	1.92407	9.09707e-36
23887	Ggt5	mRNA	1.91531	0.00511583
233005	Cyp2a22	mRNA	1.91447	5.7078e-07
20868	Stk10	mRNA	1.91304	0.000389602
242594	Fyb2	mRNA	1.91206	1.89158e-08
259300	Ehd2	mRNA	1.91145	0.0102239
11747	Anxa5	mRNA	1.9095	3.58643e-14
12176	Bnip3	mRNA	1.90173	1.7307e-25
225913	Tkfc	mRNA	1.89689	5.35384e-13
67689	Aldh3b1	mRNA	1.86447	0.000588801
209760	Tmc7	mRNA	1.85418	0.000608411
240667	Sec31b	mRNA	1.85364	1.94388e-06
241447	Cers6	mRNA	1.85339	8.54795e-05
104910	Slc25a47	mRNA	1.8525	3.63021e-29
18476	Pafah1b3	mRNA	1.85195	0.00224596
18616	Peg3	mRNA	1.85151	1.213e-08
11504	Adamts1	mRNA	1.85065	4.0903e-05
246278	Cd207	mRNA	1.84826	0.0308001
12722	Clca3a1	mRNA	1.84413	0.00207111
115490184	Gm42427	mRNA	1.83369	1.28874e-12
16763	Lad1	mRNA	1.83144	1.06577e-05
74257	Tspan17	mRNA	1.83036	0.00300611
102502	Pls1	mRNA	1.82846	0.00165466
70807	Arrdc2	mRNA	1.82642	1.48392e-15
22359	Vldlr	mRNA	1.8147	5.07163e-05
56449	Ybx3	mRNA	1.8137	5.5991e-15
103743	Tmem98	mRNA	1.80817	2.17934e-06
68267	Slc25a22	mRNA	1.79914	1.34129e-23
14585	Gfra1	mRNA	1.7986	5.06431e-20
22390	Wee1	mRNA	1.79814	0.01436
67442	Retsat	mRNA	1.79689	6.0455e-30
230828	Il22ra1	mRNA	1.79369	1.27298e-09
68058	Chd1l	mRNA	1.7909	1.5077e-13
18073	Nid1	mRNA	1.79084	0.000503062
20520	Slc22a5	mRNA	1.78951	2.9409e-17
73683	Atg16l2	mRNA	1.78744	1.17131e-06
75698	Shld2	mRNA	1.78603	1.54607e-11
329977	Fhad1	mRNA	1.78454	0.0225051
56219	Extl1	mRNA	1.77332	1.03547e-10
72355	Cdpf1	mRNA	1.76921	0.0177962
74645	Tent5c	mRNA	1.76736	4.54042e-07
94214	Spock2	mRNA	1.76684	0.0454824
66787	Gskip	mRNA	1.76499	1.71201e-09
229302	Tm4sf4	mRNA	1.7642	3.38179e-22
18104	Nqo1	mRNA	1.7598	0.000106982
118568241	LOC118568241	mRNA	1.75011	2.1738e-11
83379	Klb	mRNA	1.74888	6.5155e-15
72056	1810055G02Rik	mRNA	1.74866	1.12317e-08
27279	Tnfrsf12a	mRNA	1.74067	1.32931e-05
20250	Scd2	mRNA	1.73772	0.00251488
66350	Pla2g12a	mRNA	1.73128	1.38153e-10
19017	Ppargc1a	mRNA	1.72924	0.000470942
103140	Gstt3	mRNA	1.71802	1.40406e-22
13112	Cyp3a11	mRNA	1.71694	1.56933e-16
76454	Fbxo31	mRNA	1.71486	2.46195e-09
330319	Wipf3	mRNA	1.7135	4.15371e-06
15357	Hmgcr	mRNA	1.71134	2.94213e-16
11821	Aprt	mRNA	1.70136	1.69534e-10
106763	Ttbk1	mRNA	1.69937	0.0353371
76524	Cln6	mRNA	1.69677	0.00465092
227399	Ppip5k2	mRNA	1.69547	1.27144e-18
53627	Porcn	mRNA	1.69216	0.000374446
72388	Ripk4	mRNA	1.69163	7.80472e-06
56209	Gde1	mRNA	1.68819	1.63902e-14
319848	Slc17a4	mRNA	1.68595	0.043559
78829	Tsc22d4	mRNA	1.68583	0.000281339
69906	Slc25a32	mRNA	1.68489	7.58394e-11
104215	Rhoq	mRNA	1.67446	2.45206e-06
117198	Ivns1abp	mRNA	1.67325	4.32858e-18
230316	Megf9	mRNA	1.671	6.74797e-06
74155	Errfi1	mRNA	1.6694	2.9255e-25
26921	Map4k4	mRNA	1.66922	0.00192564
18701	Pigf	mRNA	1.66589	5.34104e-05
28250	Slco1a4	mRNA	1.662	2.23489e-15
246277	Csad	mRNA	1.66043	6.66615e-10
50784	Plpp2	mRNA	1.65737	4.52134e-12
66441	Magohb	mRNA	1.65261	0.0281117
215708	Miga1	mRNA	1.65069	0.0314863
110877	Slc18a1	mRNA	1.64685	1.92943e-05
72477	Tmem87b	mRNA	1.64043	7.14901e-14
20526	Slc2a2	mRNA	1.63642	2.11495e-24
230379	Acer2	mRNA	1.62984	3.11556e-05
20503	Slc16a7	mRNA	1.62693	4.42169e-14
11639	Ak4	mRNA	1.62588	2.0164e-07
23792	Adam23	mRNA	1.62578	0.000249177
233877	Kctd13	mRNA	1.62465	5.14078e-05
14261	Fmo1	mRNA	1.62086	1.38995e-18
13190	Dct	mRNA	1.61501	0.000202151
16323	Inhba	mRNA	1.61398	0.000837225
69861	2010003K11Rik	mRNA	1.61207	0.00367278
69066	1810010H24Rik	mRNA	1.60832	0.00221025
16548	Khk	mRNA	1.60689	1.21432e-08
107303348	Gm45935	mRNA	1.60177	0.00834169
104175	Sbk1	mRNA	1.59606	1.69457e-09
171282	Acot4	mRNA	1.59262	1.54798e-05
266645	Acmsd	mRNA	1.59226	2.16632e-10
21848	Trim24	mRNA	1.58914	4.10178e-07
23959	Nt5e	mRNA	1.58779	0.032128
230279	Tmem268	mRNA	1.5854	1.88267e-07
17777	Mttp	mRNA	1.58366	6.62116e-20
56508	Rapgef4	mRNA	1.58228	2.82504e-11
71592	Pogk	mRNA	1.56736	0.000530066
223753	Cerk	mRNA	1.56726	0.0116095
16803	Lbp	mRNA	1.56567	1.91769e-21
77590	Chst15	mRNA	1.56461	0.000281182
11770	Fabp4	mRNA	1.55722	0.000758998
99543	Olfml3	mRNA	1.5525	0.0224262
12614	Celsr1	mRNA	1.55126	4.78743e-11
14605	Tsc22d3	mRNA	1.55048	1.12177e-08
212943	Tent5a	mRNA	1.5496	1.04125e-06
72108	Ddhd2	mRNA	1.54874	2.60875e-09
57319	Smpdl3a	mRNA	1.54479	1.60554e-14
57247	Zfp276	mRNA	1.5421	8.18277e-10
52829	Lurap1l	mRNA	1.54182	4.95228e-14
12125	Bcl2l11	mRNA	1.54112	0.00314266
18113	Nnmt	mRNA	1.53725	1.35189e-13
74430	Cfap20dc	mRNA	1.52953	0.00409806
14667	Gm2a	mRNA	1.52865	1.65173e-21
56289	Rassf1	mRNA	1.52809	0.00012982
228608	Smox	mRNA	1.52721	0.0243622
12165	Gdf2	mRNA	1.52514	1.67336e-05
17022	Lum	mRNA	1.52376	0.000369338
18080	Nin	mRNA	1.51979	0.0326717
76500	Ip6k2	mRNA	1.51964	1.08176e-13
12925	Crip1	mRNA	1.51898	0.0196022
72479	Hsdl2	mRNA	1.51832	2.32891e-17
278279	Tmtc2	mRNA	1.51747	0.0155874
93692	Glrx	mRNA	1.50664	2.74758e-18
230779	Serinc2	mRNA	1.49861	0.00120776
21961	Tns1	mRNA	1.49404	2.29527e-18
79196	Osbpl5	mRNA	1.49148	0.0213735
229700	Rbm15	mRNA	1.49138	0.00266817
244238	Mrgpre	mRNA	1.49055	0.0311551
171429	Slc26a6	mRNA	1.48252	1.87483e-05
72999	Insig2	mRNA	1.47964	1.11439e-15
11814	Apoc3	mRNA	1.47507	3.48843e-10
67876	Coq10b	mRNA	1.47374	6.89086e-06
66175	Mustn1	mRNA	1.47222	0.0209292
18171	Nr1i2	mRNA	1.47201	1.78734e-11
13179	Dcn	mRNA	1.47039	1.30869e-14
100503085	Klhl3	mRNA	1.46698	1.60166e-05
14664	Slc6a9	mRNA	1.46593	8.58867e-12
74525	Fam234b	mRNA	1.46324	2.0157e-09
56724	Cript	mRNA	1.46168	1.02765e-12
72349	Dusp3	mRNA	1.46152	4.07924e-12
18639	Pfkfb1	mRNA	1.45913	1.3217e-07
233805	Dcun1d3	mRNA	1.4586	1.96105e-05
12835	Col6a3	mRNA	1.45654	0.00308703
18606	Enpp2	mRNA	1.45401	6.96128e-14
109332	Cdcp1	mRNA	1.44724	2.58256e-06
22361	Vnn1	mRNA	1.44388	1.09402e-07
320717	Pptc7	mRNA	1.44326	8.84972e-08
244416	Ppp1r3b	mRNA	1.43501	4.84939e-17
71982	Snx10	mRNA	1.43293	3.13377e-10
99929	Tiparp	mRNA	1.43267	0.00224009
11974	Atp6v0e	mRNA	1.43144	4.62692e-12
20504	Slc17a1	mRNA	1.42672	7.39731e-05
19737	Rgs5	mRNA	1.42121	2.91366e-06
101565	Ccp110	mRNA	1.41651	0.0125301
214804	Syde2	mRNA	1.41582	0.00195677
29820	Tnfrsf19	mRNA	1.41354	0.00158418
21929	Tnfaip3	mRNA	1.40913	0.0218824
212980	Slc45a3	mRNA	1.4042	2.55785e-10
224617	Tbc1d24	mRNA	1.40326	5.87391e-06
226744	Cnst	mRNA	1.40256	5.0574e-06
15512	Hspa2	mRNA	1.40245	0.0482423
14254	Flt1	mRNA	1.39914	0.00328256
67269	Agtpbp1	mRNA	1.39799	1.10899e-05
56405	Dusp14	mRNA	1.3947	0.00886736
545288	Cyp2c67	mRNA	1.38776	1.14123e-16
18828	Plscr2	mRNA	1.37948	2.16344e-09
67760	Slc38a2	mRNA	1.37779	3.58643e-14
23830	Capn10	mRNA	1.36927	2.63579e-06
18631	Pex11a	mRNA	1.36804	9.71916e-12
319804	Glt1d1	mRNA	1.36689	3.95799e-08
18583	Pde7a	mRNA	1.36491	0.00083728
56298	Atl2	mRNA	1.35982	5.00289e-13
16529	Kcnk5	mRNA	1.3588	4.24268e-11
78779	Spata2l	mRNA	1.35169	1.81798e-06
28169	Agpat3	mRNA	1.34897	7.13237e-17
208665	Akr1d1	mRNA	1.34386	2.60173e-14
118567918	LOC118567918	mRNA	1.33695	0.0193645
17304	Mfge8	mRNA	1.33561	0.000592189
18628	Per3	mRNA	1.33232	0.0491536
70028	Dop1b	mRNA	1.3292	9.80514e-08
94220	Cnnm4	mRNA	1.32852	0.0158752
21676	Tead1	mRNA	1.31786	0.00324339
329910	Acot11	mRNA	1.31378	1.33214e-07
14824	Grn	mRNA	1.31312	5.53068e-14
56455	Dynll1	mRNA	1.31202	1.27945e-08
66898	Baiap2l1	mRNA	1.312	4.3563e-09
12116	Bhmt	mRNA	1.30364	2.35415e-17
18640	Pfkfb2	mRNA	1.30315	6.0792e-06
13405	Dmd	mRNA	1.30113	1.07626e-05
20511	Slc1a2	mRNA	1.29496	5.8947e-09
235047	Zfp809	mRNA	1.29371	4.7712e-05
20531	Slc34a2	mRNA	1.29248	0.0143563
228026	Pdk1	mRNA	1.29166	3.16358e-07
70574	Cpm	mRNA	1.28637	0.0411595
223649	Nrbp2	mRNA	1.28606	1.50452e-10
21822	Tgtp1	mRNA	1.28505	3.39301e-05
57259	Tob2	mRNA	1.28404	5.89382e-06
74185	Gbe1	mRNA	1.28316	1.11454e-12
109263	Rlf	mRNA	1.28279	2.89259e-05
20667	Sox12	mRNA	1.2812	0.0425942
58521	Eid1	mRNA	1.27492	0.00857559
64075	Smoc1	mRNA	1.26922	3.06582e-13
20714	Serpina3k	mRNA	1.2688	8.04192e-09
14733	Gpc1	mRNA	1.26785	0.0456548
217684	Susd6	mRNA	1.26524	1.63241e-09
18452	P4ha2	mRNA	1.26288	0.00142775
104027	Synpo	mRNA	1.26128	0.0131665
232493	Gys2	mRNA	1.25967	4.06605e-09
102857	Slc6a8	mRNA	1.25869	0.014489
74868	Tmem65	mRNA	1.25568	0.00653926
21685	Tef	mRNA	1.25406	1.54993e-08
226519	Lamc1	mRNA	1.25267	0.000348139
17132	Maf	mRNA	1.24905	0.000523936
11720	Mat1a	mRNA	1.24817	1.722e-11
12269	C4bp	mRNA	1.244	1.83447e-09
27883	Tango2	mRNA	1.24315	1.57603e-10
66439	Borcs7	mRNA	1.24292	0.00889401
26408	Map3k5	mRNA	1.24147	0.000341598
74211	1700017B05Rik	mRNA	1.23914	6.44634e-07
108148	Galnt2	mRNA	1.23556	2.35833e-10
399603	Lratd2	mRNA	1.23287	4.51877e-05
72040	Cdhr5	mRNA	1.23286	3.25361e-10
56229	Thsd1	mRNA	1.2284	0.036402
230709	Zmpste24	mRNA	1.22522	1.93471e-10
229905	Kyat3	mRNA	1.21882	4.67415e-05
13819	Epas1	mRNA	1.21606	6.93912e-08
14863	Gstm2	mRNA	1.21592	5.8578e-09
11364	Acadm	mRNA	1.21528	2.70501e-12
269180	Inpp4a	mRNA	1.21293	1.16754e-05
67867	Lrrc28	mRNA	1.21218	0.00539136
73192	Xpot	mRNA	1.21138	5.87391e-06
226169	Pprc1	mRNA	1.21131	0.00182635
20893	Bhlhe40	mRNA	1.21103	6.93912e-08
23876	Fbln5	mRNA	1.20996	0.0082716
67892	Coa6	mRNA	1.20889	1.93152e-06
215436	Slc35e3	mRNA	1.20697	1.48367e-05
60527	Fads3	mRNA	1.20311	0.0121356
223775	Pim3	mRNA	1.20279	1.921e-05
23986	Eci2	mRNA	1.20268	4.34584e-12
16918	Mycl	mRNA	1.20192	5.44538e-05
11722	Amy1	mRNA	1.19927	1.49018e-08
23872	Ets2	mRNA	1.1989	4.36402e-05
17913	Myo1c	mRNA	1.19319	7.66698e-08
15982	Ifrd1	mRNA	1.19214	0.00136824
66098	Chchd6	mRNA	1.19164	0.00188957
51875	Tmem141	mRNA	1.19161	0.00194262
77097	Tanc2	mRNA	1.19126	0.0133363
64209	Herpud1	mRNA	1.19051	2.41075e-10
18670	Abcb4	mRNA	1.18779	1.27851e-11
18534	Pck1	mRNA	1.17833	1.31352e-09
108058	Camk2d	mRNA	1.17704	0.0155454
17347	Mknk2	mRNA	1.17653	3.30294e-07
109900	Asl	mRNA	1.17598	1.4267e-10
382639	Zbtb42	mRNA	1.17373	0.0351956
16891	Lipg	mRNA	1.17193	0.000419952
21813	Tgfbr2	mRNA	1.16823	1.60723e-07
81000	Rad54l2	mRNA	1.16574	1.90054e-07
17158	Man2a1	mRNA	1.16325	8.35588e-12
22354	Vipr1	mRNA	1.16099	1.86796e-06
56458	Foxo1	mRNA	1.15952	0.000124482
83921	Cemip2	mRNA	1.15899	0.0073358
16438	Itpr1	mRNA	1.15414	1.82251e-07
15111	Hand2	mRNA	1.15348	0.0296306
67246	Resf1	mRNA	1.15255	0.0263463
217353	Tmc6	mRNA	1.14959	0.0001293
74156	Acot12	mRNA	1.14658	2.65804e-11
68859	Smim1	mRNA	1.14031	0.029955
64540	Tspan4	mRNA	1.13367	1.89701e-06
140492	Kcnn2	mRNA	1.13224	7.24728e-06
20912	Stxbp3	mRNA	1.13215	7.22288e-06
14858	Gsta2	mRNA	1.13114	0.00288951
225326	Pik3c3	mRNA	1.12782	3.68874e-06
17912	Myo1b	mRNA	1.12667	8.9791e-12
22371	Vwf	mRNA	1.12319	0.0149461
224020	Pi4ka	mRNA	1.12297	2.02106e-08
12909	Crcp	mRNA	1.11526	1.37807e-05
27494	Amot	mRNA	1.11364	0.02558
54712	Plxnc1	mRNA	1.11167	0.00568651
52432	Ppp2r2d	mRNA	1.11136	3.39717e-06
66469	Prxl2b	mRNA	1.1097	2.67215e-05
18559	Pctp	mRNA	1.10948	0.000605738
103655	Sec14l4	mRNA	1.10744	0.000471508
66734	Map1lc3a	mRNA	1.10675	1.03367e-06
80880	Kank3	mRNA	1.10575	0.0373767
330064	Slc5a6	mRNA	1.10403	0.00549333
20740	Sptan1	mRNA	1.09797	9.60404e-11
53415	Htatip2	mRNA	1.09716	2.83526e-07
12833	Col6a1	mRNA	1.09639	0.00467456
14057	Sfxn1	mRNA	1.09423	1.00919e-08
11674	Aldoa	mRNA	1.09351	3.0015e-10
207683	Igsf11	mRNA	1.09015	1.06818e-05
215210	Tmem120a	mRNA	1.08726	8.1114e-06
13143	Dapk2	mRNA	1.08457	0.00019523
23945	Mgll	mRNA	1.08042	9.96849e-07
257635	Sdsl	mRNA	1.08029	5.00835e-05
27428	Shroom3	mRNA	1.07809	0.00337564
229709	Ahcyl1	mRNA	1.0776	8.26417e-10
20866	Stim1	mRNA	1.07269	4.3047e-07
140483	Hnmt	mRNA	1.07125	0.000472341
11671	Aldh3a2	mRNA	1.071	1.85602e-08
66664	Tmem41a	mRNA	1.07086	0.00130111
269589	Sytl1	mRNA	1.06877	0.0440676
434215	Lrrc32	mRNA	1.06787	0.017624
20532	Slc3a1	mRNA	1.06749	2.52807e-05
11630	Crybg1	mRNA	1.0649	9.04794e-05
212114	Nhlrc3	mRNA	1.0638	0.0316025
652925	Tmem243	mRNA	1.06262	1.01409e-05
18597	Pdha1	mRNA	1.06068	1.61793e-08
72170	Chchd4	mRNA	1.05853	0.000881747
18451	P4ha1	mRNA	1.05686	0.0149419
14164	Fgf1	mRNA	1.05457	5.26229e-06
76273	Ndfip2	mRNA	1.05161	1.50478e-05
232089	Elmod3	mRNA	1.05134	0.000139555
27057	Ncoa4	mRNA	1.05117	5.2917e-10
30924	Angptl3	mRNA	1.05074	9.89042e-05
19341	Rab4a	mRNA	1.04966	3.30294e-07
240505	Cdc42bpg	mRNA	1.04912	0.00074373
26949	Vat1	mRNA	1.0462	1.15209e-06
104718	Ttc7b	mRNA	1.04592	1.05877e-05
320204	Etfbkmt	mRNA	1.0457	8.79394e-06
74754	Dhcr24	mRNA	1.04308	3.21788e-11
16855	Lgals4	mRNA	1.04229	0.00501475
100213	Rusc2	mRNA	1.04126	2.77984e-05
20498	Slc12a4	mRNA	1.0399	0.000348615
22187	Ubb	mRNA	1.03739	5.28455e-09
192656	Ripk2	mRNA	1.03728	0.047217
66853	Pnpla2	mRNA	1.03672	0.000310355
68837	Foxk2	mRNA	1.03656	0.00235564
71393	Kctd6	mRNA	1.03603	0.0441744
217732	Cipc	mRNA	1.03301	4.17916e-06
14555	Gpd1	mRNA	1.03261	5.2917e-10
11928	Atp1a1	mRNA	1.03238	8.95362e-11
11855	Arhgap5	mRNA	1.03113	0.000241651
223697	Sun2	mRNA	1.02895	2.99827e-07
347722	Agap1	mRNA	1.02524	0.00399597
72281	Sh2d4a	mRNA	1.0252	0.0368835
67475	Ero1b	mRNA	1.02491	0.00342185
11804	Aplp2	mRNA	1.02477	2.54255e-09
26557	Homer2	mRNA	1.02453	0.000451126
18669	Abcb1b	mRNA	1.02098	0.00172784
433182	Eno1b	mRNA	1.019	2.38785e-08
52076	Tmem38b	mRNA	1.01675	3.91676e-06
330914	Arhgap32	mRNA	1.01551	0.0289604
226178	Wbp1l	mRNA	1.01505	2.14098e-08
100637	N4bp2l1	mRNA	1.01251	0.000219299
71780	Isyna1	mRNA	1.01103	0.045232
76184	Abca6	mRNA	1.01071	1.35124e-08
17156	Man1a2	mRNA	1.00465	0.000660058
13113	Cyp3a13	mRNA	1.00443	2.66561e-09
83945	Dnaja3	mRNA	1.004	9.68609e-07
76952	Nt5c2	mRNA	1.00315	0.00147295
217578	Baz1a	mRNA	1.0021	0.0358654
72043	Sulf2	mRNA	1.00018	0.00218895
11429	Aco2	mRNA	1.00018	2.94819e-08
52357	Wwc2	mRNA	0.999489	0.00262188
50766	Crim1	mRNA	0.999456	0.0365583
211548	Nomo1	mRNA	0.995454	1.22839e-07
18627	Per2	mRNA	0.995366	0.00693718
14319	Fth1	mRNA	0.99453	6.87698e-10
193813	Mcfd2	mRNA	0.992738	4.3901e-08
68420	Ankrd13a	mRNA	0.991493	0.000255861
338467	Morc3	mRNA	0.990504	0.00649629
54135	Lsr	mRNA	0.989466	3.29669e-08
69740	Dph5	mRNA	0.989183	0.0138169
69639	Exosc8	mRNA	0.987744	0.010177
59014	Rrs1	mRNA	0.987682	0.000817222
14387	Gaa	mRNA	0.986382	7.06895e-08
12499	Entpd5	mRNA	0.984876	5.98571e-08
53605	Nap1l1	mRNA	0.984423	1.10506e-07
66128	Mrps36	mRNA	0.980578	0.00156055
56318	Acpp	mRNA	0.97928	0.00660653
19699	Reln	mRNA	0.974749	0.000706633
83431	Ndel1	mRNA	0.974583	0.000170778
208449	Sgms1	mRNA	0.973503	0.0216117
110006	Gusb	mRNA	0.973273	5.905e-06
13806	Eno1	mRNA	0.972955	5.49497e-07
66674	Spryd7	mRNA	0.972931	0.000243274
192176	Flna	mRNA	0.97115	0.00409769
229285	Spg20	mRNA	0.969519	1.18578e-05
11927	Atox1	mRNA	0.964798	1.54793e-06
22241	Ulk1	mRNA	0.964547	4.39143e-07
13835	Epha1	mRNA	0.963216	0.000119405
59027	Nampt	mRNA	0.962139	1.29658e-05
383295	Ypel5	mRNA	0.96048	0.000104118
69748	Aldh16a1	mRNA	0.959669	7.61718e-08
16476	Jun	mRNA	0.958894	0.0381846
211401	Mtss1	mRNA	0.956598	3.50763e-05
14547	Gdap2	mRNA	0.955893	0.000576854
13808	Eno3	mRNA	0.954082	0.0168123
68728	Trp53inp2	mRNA	0.953724	2.85403e-05
118568792	LOC118568792	mRNA	0.953558	0.00528305
57440	Ehd3	mRNA	0.95132	0.000170778
13518	Dst	mRNA	0.951247	6.19541e-07
21859	Timp3	mRNA	0.950841	0.0191973
98415	Nucks1	mRNA	0.950416	4.42345e-06
20194	S100a10	mRNA	0.948825	1.17028e-07
225358	Fam13b	mRNA	0.948677	0.000112143
56699	Cdc42ep4	mRNA	0.946168	3.66828e-05
11846	Arg1	mRNA	0.945488	0.000135409
213053	Slc39a14	mRNA	0.945413	3.8509e-06
433375	Creg1	mRNA	0.942788	6.44618e-06
239510	Phf20l1	mRNA	0.93965	0.000425636
67446	Dusp28	mRNA	0.939283	0.019452
29813	Zfp385a	mRNA	0.938629	0.039113
55950	Bri3	mRNA	0.93819	0.000101377
16924	Lnx1	mRNA	0.936423	0.0278761
110593	Prdm2	mRNA	0.935228	0.000409655
225372	Apbb3	mRNA	0.931999	0.0122164
12870	Cp	mRNA	0.929863	2.05588e-07
433247	Cyp2c68	mRNA	0.929158	0.000660058
16210	Impact	mRNA	0.923859	0.0119265
67702	Rnf149	mRNA	0.923548	1.71732e-06
56516	Rbms2	mRNA	0.921588	0.00123584
103988	Gck	mRNA	0.917743	0.000266309
66107	Wfdc21	mRNA	0.917636	0.000221089
57752	Tacc2	mRNA	0.916924	0.000877482
68653	Samm50	mRNA	0.916358	2.51957e-07
12608	Cebpb	mRNA	0.91489	0.00247202
20776	Tmie	mRNA	0.914744	0.00061157
268936	Brpf3	mRNA	0.914271	0.00218895
320184	Lrrc58	mRNA	0.914039	4.44243e-05
72325	Vps9d1	mRNA	0.913402	0.000934806
227937	Pkp4	mRNA	0.91262	2.0026e-06
12583	Cdo1	mRNA	0.911709	0.00045428
52717	Anapc16	mRNA	0.909765	4.51877e-05
68338	Golt1a	mRNA	0.909273	0.00367919
14412	Slc6a13	mRNA	0.907841	6.35572e-08
231207	Cpeb2	mRNA	0.906834	0.00164635
15439	Hp	mRNA	0.906596	5.60557e-06
76089	Rapgef2	mRNA	0.904437	0.0100783
68375	Ndufa8	mRNA	0.90438	4.96646e-07
18557	Cdk18	mRNA	0.903643	8.31359e-05
52331	Stbd1	mRNA	0.903032	0.000284409
66905	Plin3	mRNA	0.902651	0.000433718
269378	Ahcy	mRNA	0.901309	3.08266e-07
67443	Map1lc3b	mRNA	0.901179	9.32397e-06
231903	Urad	mRNA	0.90078	0.000191924
104445	Cdc42ep1	mRNA	0.897974	0.000242177
246154	Vasn	mRNA	0.895963	0.0102434
252876	Gin1	mRNA	0.894802	0.00188957
71900	Tmem106b	mRNA	0.894673	7.27742e-07
211347	Pank3	mRNA	0.892012	0.000148306
20716	Serpina3n	mRNA	0.890642	2.21166e-06
18708	Pik3r1	mRNA	0.89059	1.49725e-05
67457	Frmd8	mRNA	0.885573	0.00103921
66273	Aamdc	mRNA	0.88511	0.0053012
213326	Scyl2	mRNA	0.884982	0.000378785
22183	Zrsr1	mRNA	0.883129	0.00149829
231050	Galnt11	mRNA	0.881076	0.00172784
118568080	LOC118568080	mRNA	0.872786	0.0031403
19340	Rab3d	mRNA	0.872687	0.0339687
54610	Tbc1d8	mRNA	0.870728	0.0173752
66624	Spcs2	mRNA	0.86847	4.96915e-05
69288	Rhobtb1	mRNA	0.867842	0.00970192
26932	Ppp2r5e	mRNA	0.867667	7.04642e-05
16816	Lcat	mRNA	0.866531	4.10893e-07
74008	Arsg	mRNA	0.865717	0.000216792
13528	Dtnb	mRNA	0.86535	0.000282939
12452	Ccng2	mRNA	0.864434	0.00535761
67938	Myl12b	mRNA	0.858752	2.35031e-05
107767	Scamp1	mRNA	0.857742	0.0107246
16907	Lmnb2	mRNA	0.857554	0.0321914
12323	Camk2b	mRNA	0.856865	0.035458
56715	Rabgef1	mRNA	0.856244	0.0106684
54720	Rcan1	mRNA	0.853471	0.000882812
73174	Tbkbp1	mRNA	0.851327	0.0418182
63985	Gmfb	mRNA	0.850936	0.0024287
22793	Zyx	mRNA	0.849467	0.00139046
320595	Phf8	mRNA	0.848818	0.0352813
16594	Klc2	mRNA	0.846619	0.00761059
64138	Ctsz	mRNA	0.846212	3.45783e-05
330662	Dock1	mRNA	0.845873	0.0188657
338367	Myo1d	mRNA	0.843327	0.0123214
13033	Ctsd	mRNA	0.842144	6.68179e-05
72033	Tsc22d2	mRNA	0.841487	0.0065923
227545	Proser2	mRNA	0.840141	0.00143583
15259	Hipk3	mRNA	0.839673	0.000767562
15369	Hmox2	mRNA	0.839305	3.31614e-05
17187	Max	mRNA	0.837987	0.0049359
54673	Sh3glb1	mRNA	0.837441	6.64956e-05
320799	Zhx3	mRNA	0.836251	0.00419534
22213	Ube2g2	mRNA	0.834667	8.53444e-05
20443	St3gal4	mRNA	0.834277	4.67577e-05
68292	Stt3b	mRNA	0.832139	1.43622e-05
14538	Gcnt2	mRNA	0.831556	0.0253989
69008	Cab39l	mRNA	0.830448	9.71841e-05
12153	Bmp1	mRNA	0.829662	7.22111e-05
53602	Hpcal1	mRNA	0.829409	0.0281682
399510	Map4k5	mRNA	0.829293	0.030058
22134	Tgoln1	mRNA	0.82924	2.26339e-06
94089	Trim7	mRNA	0.828776	0.00680073
76901	Jade2	mRNA	0.828033	0.0382502
230857	Ece1	mRNA	0.827917	2.76861e-06
15529	Sdc2	mRNA	0.826542	1.15214e-05
26379	Esrra	mRNA	0.826138	0.000360554
68730	Dus1l	mRNA	0.823185	1.29677e-05
17859	Mxi1	mRNA	0.822329	0.00296746
210135	Zfp180	mRNA	0.821999	0.0119648
12944	Crp	mRNA	0.821375	4.44303e-05
30934	Tor1b	mRNA	0.821137	0.000715696
54126	Arhgef7	mRNA	0.819949	0.00374236
17190	Mbd1	mRNA	0.819133	0.000693671
21938	Tnfrsf1b	mRNA	0.817287	0.00324009
19058	Ppp3r1	mRNA	0.816387	0.00171619
11732	Ank	mRNA	0.815125	0.00180988
13085	Cyp2a12	mRNA	0.814514	1.38188e-06
19247	Ptpn11	mRNA	0.810753	3.02884e-05
58911	Sumf1	mRNA	0.809787	0.00164917
224650	Anks1	mRNA	0.804398	0.00204935
14862	Gstm1	mRNA	0.801925	0.0120503
66866	Nhlrc2	mRNA	0.801816	0.00429425
545156	Kalrn	mRNA	0.799511	0.000455242
64918	Bhmt2	mRNA	0.798142	7.79758e-05
67268	Myl12a	mRNA	0.796525	0.00018443
231876	Lmtk2	mRNA	0.79485	0.0363955
18552	Pcsk5	mRNA	0.794215	0.0202176
11534	Adk	mRNA	0.793813	1.49525e-06
13849	Ephx1	mRNA	0.792799	0.0202391
110796	Tshz1	mRNA	0.79186	0.0244414
97820	4833439L19Rik	mRNA	0.79144	7.39593e-05
170706	Tmem37	mRNA	0.791124	0.000104654
381126	Garem1	mRNA	0.790449	0.00706011
24058	Sigirr	mRNA	0.78853	0.00231091
56430	Clip1	mRNA	0.787519	0.00208023
75991	Slain2	mRNA	0.785523	0.00157906
13804	Endog	mRNA	0.78443	0.0015993
18641	Pfkl	mRNA	0.783707	0.00132576
15507	Hspb1	mRNA	0.782329	0.0227088
64705	Dpys	mRNA	0.781474	0.000444546
19252	Dusp1	mRNA	0.780353	0.0213083
107371	Exoc6	mRNA	0.778191	0.0156689
94219	Cnnm2	mRNA	0.776699	0.0264768
109019	Nabp1	mRNA	0.776657	0.0449959
320790	Chd7	mRNA	0.775428	0.0323432
17289	Mertk	mRNA	0.774268	0.0287053
56382	Rab9	mRNA	0.773036	0.0116506
13118	Cyp4a12b	mRNA	0.772043	0.0222817
18822	Plod1	mRNA	0.765759	0.000126259
84094	Plvap	mRNA	0.762442	0.00684822
232286	Tmf1	mRNA	0.762319	0.0189902
99375	Cul4a	mRNA	0.757415	0.00142755
75909	Vmp1	mRNA	0.757265	9.08569e-05
12648	Chd1	mRNA	0.756847	0.00881379
78825	Desi2	mRNA	0.756475	0.00919012
21871	Atp6v0a2	mRNA	0.756008	0.00437887
26363	Btd	mRNA	0.755244	0.000282939
68263	Pdhb	mRNA	0.753062	0.000290635
71371	Arid5b	mRNA	0.752466	0.0177962
72590	Ppme1	mRNA	0.751872	0.00352314
67388	Rab5if	mRNA	0.750486	4.51877e-05
14012	Mpzl2	mRNA	0.750093	0.00566017
14071	F9	mRNA	0.749638	0.000367868
67073	Pi4k2b	mRNA	0.748633	0.0074878
241296	Lrrc8a	mRNA	0.748626	0.0111237
71927	Itfg1	mRNA	0.748566	0.000497704
11820	App	mRNA	0.748224	0.00363671
14042	Ext1	mRNA	0.746749	0.00922598
235380	Dmxl2	mRNA	0.745168	0.00332087
67533	Ppfibp1	mRNA	0.745159	0.00871002
78938	Fbxo34	mRNA	0.744221	0.012291
57279	Slc25a20	mRNA	0.743717	0.000270479
67151	Psmd9	mRNA	0.742588	0.0194133
18226	Nup62	mRNA	0.741932	0.0392409
19158	Cyth2	mRNA	0.741758	0.0154505
12177	Bnip3l	mRNA	0.741057	0.000350656
214585	Spg11	mRNA	0.740744	0.0329466
15360	Hmgcs2	mRNA	0.740582	5.42678e-05
214253	Etnk2	mRNA	0.737911	0.00337564
12808	Cobl	mRNA	0.736763	0.00649629
232087	Mat2a	mRNA	0.733567	0.00367861
67477	Abhd15	mRNA	0.732841	0.00186304
18563	Pcx	mRNA	0.732573	0.00195157
23831	Car14	mRNA	0.731647	0.000309636
17714	Grpel2	mRNA	0.731178	0.014489
18704	Pik3c2a	mRNA	0.729478	0.029955
75725	Phf14	mRNA	0.729207	0.015108
56388	Cyp3a25	mRNA	0.727874	0.000114656
70599	Itprid2	mRNA	0.725892	0.00363989
223499	Dcaf13	mRNA	0.72555	0.0195437
13601	Ecm1	mRNA	0.725318	0.00530415
243168	Hsd17b13	mRNA	0.72334	2.75451e-05
226089	Ric1	mRNA	0.72107	0.0372783
22628	Ywhag	mRNA	0.720305	0.000186304
19243	Ptp4a1	mRNA	0.719261	0.000598706
19156	Psap	mRNA	0.718981	5.13476e-05
229445	Ctso	mRNA	0.718222	0.000801957
228536	Bahd1	mRNA	0.717712	0.0413786
58207	Slc43a3	mRNA	0.717636	0.0456421
234407	Colgalt1	mRNA	0.712947	0.000962575
613262	BC029722	mRNA	0.712172	0.0179431
66461	Ptpmt1	mRNA	0.710314	0.00225014
17387	Mmp14	mRNA	0.70966	0.0187516
69683	Emc10	mRNA	0.707032	0.000628542
71768	Vwce	mRNA	0.705987	0.0169144
74637	Shpk	mRNA	0.702305	0.000867929
12017	Bag1	mRNA	0.702251	0.000607231
74129	Dmgdh	mRNA	0.701987	0.000837922
17692	Msl3	mRNA	0.70181	0.00532205
75320	Etnk1	mRNA	0.699945	0.0313224
233489	Picalm	mRNA	0.698723	0.00105831
269037	Ctif	mRNA	0.698174	0.0182465
69612	Kansl2	mRNA	0.698145	0.0214676
99712	Cept1	mRNA	0.696673	0.0116101
71764	C2cd2l	mRNA	0.69495	0.00237457
20402	Zfp106	mRNA	0.694382	0.00426465
18648	Pgam1	mRNA	0.694275	8.71709e-05
19060	Ppp5c	mRNA	0.694242	0.000503062
56030	Tmem131	mRNA	0.692312	0.00826795
15257	Hipk1	mRNA	0.691131	0.00235443
60595	Actn4	mRNA	0.689533	0.000534316
15452	Hprt	mRNA	0.687977	0.00105779
100705	Acacb	mRNA	0.687533	0.00683869
114301	Palmd	mRNA	0.685286	0.0203816
70827	Trak2	mRNA	0.68473	0.0363523
229603	Otud7b	mRNA	0.684536	0.022611
66612	Ormdl3	mRNA	0.682009	0.000316271
231691	Sds	mRNA	0.679062	0.0177299
26358	Aldh1a7	mRNA	0.676716	0.00149829
228357	Lrp4	mRNA	0.676442	0.0286083
56398	Chp1	mRNA	0.676391	0.00223222
72007	Fndc3b	mRNA	0.674534	0.00834808
100041273	Ndufb4c	mRNA	0.674333	0.00711513
100317	AU040320	mRNA	0.673874	0.0146752
67636	Etfrf1	mRNA	0.672534	0.0153695
21812	Tgfbr1	mRNA	0.672285	0.0433006
224132	Slc49a4	mRNA	0.671677	0.00851973
105638	Dph3	mRNA	0.671668	0.0496839
76788	Klhdc10	mRNA	0.671372	0.00636177
235682	Zfp445	mRNA	0.668475	0.00412639
16332	Inppl1	mRNA	0.666083	0.0111934
11749	Anxa6	mRNA	0.665843	0.000797528
11861	Arl4a	mRNA	0.665519	0.0245387
105522	Ankrd28	mRNA	0.664463	0.0135921
23879	Fxr2	mRNA	0.663632	0.00386844
68477	Rmnd5a	mRNA	0.662438	0.00085179
74440	Cmip	mRNA	0.660165	0.047892
19347	Dennd5a	mRNA	0.657589	0.0110226
12343	Capza2	mRNA	0.656428	0.00304935
235582	Glyctk	mRNA	0.656079	0.00232479
50785	Hs6st1	mRNA	0.653397	0.000534316
77305	Wdr82	mRNA	0.653362	0.0111411
56695	Pnkd	mRNA	0.653078	0.00446573
17246	Mdm2	mRNA	0.652815	0.0238177
67210	Gatad1	mRNA	0.652767	0.00608369
21452	Tcn2	mRNA	0.652063	0.00121778
54324	Arhgef5	mRNA	0.65206	0.028113
19358	Rad23a	mRNA	0.649431	0.00926474
231999	Plekha8	mRNA	0.649096	0.0243471
74287	Kcmf1	mRNA	0.648677	0.0135921
224647	Ilrun	mRNA	0.648639	0.000263935
93739	Gabarapl2	mRNA	0.647214	0.00391377
319625	Galm	mRNA	0.645251	0.000729669
78943	Ern1	mRNA	0.644926	0.0117259
625249	Gpx4	mRNA	0.644066	0.000472295
226781	Slc30a10	mRNA	0.639869	0.0450162
18027	Nfia	mRNA	0.638458	0.0234941
66849	Ppp1r2	mRNA	0.637117	0.0140139
20493	Slc10a1	mRNA	0.636834	0.000531884
27402	Pdhx	mRNA	0.635473	0.00741402
66082	Abhd6	mRNA	0.634659	0.0224121
20320	Nptn	mRNA	0.634052	0.0204059
12492	Scarb2	mRNA	0.633685	0.00173922
13063	Cycs	mRNA	0.63178	0.00172143
16151	Ikbkg	mRNA	0.631111	0.00421863
76295	Atp11b	mRNA	0.630643	0.0297967
13830	Stom	mRNA	0.62901	0.00640244
17330	Minpp1	mRNA	0.62562	0.00951953
20168	Rtn3	mRNA	0.625029	0.00273015
170460	Stard5	mRNA	0.623859	0.00200689
20334	Sec23a	mRNA	0.623188	0.00670299
66397	Sar1b	mRNA	0.622831	0.000952549
12336	Capns1	mRNA	0.622434	0.00260665
67123	Ubap1	mRNA	0.621592	0.00886736
546071	Mast3	mRNA	0.621548	0.0236679
66333	Aqp11	mRNA	0.621466	0.0362529
380836	Mrs2	mRNA	0.618643	0.04076
22631	Ywhaz	mRNA	0.61828	0.00511266
66881	Pcyox1	mRNA	0.617741	0.00140286
12111	Bgn	mRNA	0.617287	0.0305549
353187	Nr1d2	mRNA	0.617061	0.0362668
67264	Ndufb8	mRNA	0.613984	0.00297789
142682	Zcchc14	mRNA	0.613124	0.0190695
319594	Hif1an	mRNA	0.612967	0.0228395
16330	Inpp5b	mRNA	0.610927	0.0305076
54375	Azin1	mRNA	0.609242	0.0118522
235633	Als2cl	mRNA	0.607356	0.014489
227154	Stradb	mRNA	0.605389	0.017221
26365	Ceacam1	mRNA	0.601699	0.00148861
11883	Arsa	mRNA	0.600964	0.0153695
70351	Ppp4r1	mRNA	0.599001	0.047892
18145	Npc1	mRNA	0.598799	0.00956868
105428	Fam149b	mRNA	0.596805	0.0333475
27984	Efhd2	mRNA	0.595785	0.0339166
14433	Gapdh	mRNA	0.594801	0.0183443
75089	Uhrf1bp1l	mRNA	0.590509	0.0351956
100198	H6pd	mRNA	0.589669	0.000724877
229517	Slc25a44	mRNA	0.58847	0.00468374
97130	C77080	mRNA	0.588357	0.0386446
17992	Ndufa4	mRNA	0.588185	0.00200689
360013	Myo18a	mRNA	0.587791	0.0119944
51798	Ech1	mRNA	0.586263	0.00286527
67602	Necap1	mRNA	0.584751	0.024443
216558	Ugp2	mRNA	0.584461	0.00169813
17155	Man1a	mRNA	0.583819	0.00319339
269823	Pon3	mRNA	0.582254	0.00397702
20747	Spop	mRNA	0.580798	0.00630523
329828	Myorg	mRNA	0.580353	0.0163755
105501	Abhd4	mRNA	0.580302	0.0220702
17165	Mapkapk5	mRNA	0.580046	0.0461587
12321	Calu	mRNA	0.579915	0.0103557
59125	Nek7	mRNA	0.579866	0.0277921
13177	Eci1	mRNA	0.576245	0.0168123
14470	Rabac1	mRNA	0.574663	0.0096553
17434	Mocs2	mRNA	0.574029	0.0145467
23802	Amfr	mRNA	0.570586	0.00230086
72674	Adipor1	mRNA	0.570575	0.00407467
83490	Pik3ap1	mRNA	0.569712	0.0163715
108100	Baiap2	mRNA	0.564452	0.011963
26416	Mapk14	mRNA	0.564107	0.0115296
16573	Kif5b	mRNA	0.562226	0.0305541
64291	Osbpl1a	mRNA	0.559323	0.0141545
74325	Cltb	mRNA	0.558621	0.0125522
54683	Prdx5	mRNA	0.55862	0.011082
23897	Hax1	mRNA	0.556761	0.0162289
73178	Wasl	mRNA	0.555896	0.0319979
15211	Hexa	mRNA	0.554959	0.0456303
66249	Pno1	mRNA	0.553955	0.0396685
14707	Gng5	mRNA	0.550973	0.0258544
22224	Usp10	mRNA	0.54967	0.0271703
71452	Ankrd40	mRNA	0.548619	0.0145139
17448	Mdh2	mRNA	0.548049	0.0152052
102022	Ces2a	mRNA	0.547189	0.016999
19027	Sypl	mRNA	0.547138	0.0358536
108958	Miga2	mRNA	0.546202	0.0402532
12266	C3	mRNA	0.54573	0.00711513
108705	Pttg1ip	mRNA	0.543654	0.00459939
69721	Nkiras1	mRNA	0.543001	0.0493348
109129	Mmadhc	mRNA	0.541768	0.0224726
71602	Myo1e	mRNA	0.541632	0.0277681
12476	Cd151	mRNA	0.541425	0.0360048
17904	Myl6	mRNA	0.540767	0.0147433
12453	Ccni	mRNA	0.539248	0.0174166
11973	Atp6v1e1	mRNA	0.539197	0.0147919
100383	Bsdc1	mRNA	0.538869	0.0323752
66290	Atp6v1g1	mRNA	0.538144	0.0375217
74764	Klc4	mRNA	0.537846	0.0339799
29876	Clic4	mRNA	0.535951	0.0351445
75612	Gns	mRNA	0.535838	0.0227277
71772	Plbd2	mRNA	0.535021	0.0345111
20969	Sdc1	mRNA	0.534964	0.00477074
53612	Vti1b	mRNA	0.534293	0.0454676
14268	Fn1	mRNA	0.532894	0.00271552
14325	Ftl1	mRNA	0.53259	0.0207645
208884	Zdhhc9	mRNA	0.532038	0.0387633
16337	Insr	mRNA	0.530171	0.0205766
106861	Abhd3	mRNA	0.53013	0.0150653
18624	Pepd	mRNA	0.52744	0.0312423
14873	Gsto1	mRNA	0.526299	0.0202391
13542	Dvl1	mRNA	0.526159	0.0174378
225363	Etf1	mRNA	0.521746	0.0173242
73124	Golim4	mRNA	0.521098	0.028881
50798	Gne	mRNA	0.51989	0.0487028
244745	Dpy19l1	mRNA	0.510053	0.0402412
11818	Apoh	mRNA	0.50849	0.0052765
54411	Atp6ap1	mRNA	0.508099	0.042165
15976	Ifnar2	mRNA	0.505687	0.0380549
18550	Furin	mRNA	0.505421	0.0170024
18655	Pgk1	mRNA	0.504763	0.0129447
22629	Ywhah	mRNA	0.504074	0.0477679
102632	Acad11	mRNA	0.503896	0.0191728
68544	Trir	mRNA	0.503166	0.0290161
64652	Nisch	mRNA	0.500282	0.0127776
226641	Atf6	mRNA	0.496265	0.039864
16562	Kif1c	mRNA	0.491943	0.0180138
66552	Sppl2a	mRNA	0.490908	0.0303738
14473	Gc	mRNA	0.483641	0.0245101
234847	Spg7	mRNA	0.478509	0.0443388
15488	Hsd17b4	mRNA	0.478322	0.0199567
11750	Anxa7	mRNA	0.477526	0.0349821
18293	Ogdh	mRNA	0.475593	0.0257127
13663	Ei24	mRNA	0.473755	0.0414196
19662	Rbp4	mRNA	0.473477	0.0145188
20656	Sod2	mRNA	0.473306	0.022992
56442	Serinc1	mRNA	0.471426	0.0241729
329908	Usp24	mRNA	0.466076	0.0487028
229663	Csde1	mRNA	0.465911	0.0268798
50849	Rnf10	mRNA	0.465156	0.0476283
15451	Hpn	mRNA	0.463367	0.0498849
56188	Fxyd1	mRNA	0.461933	0.0457756
13101	Cyp2d10	mRNA	0.460584	0.0148567
16412	Itgb1	mRNA	0.458069	0.0402532
97212	Hadha	mRNA	0.452628	0.0324011
56428	Mtch2	mRNA	0.451697	0.0296871
71665	Fuca1	mRNA	0.450197	0.038651
68778	Gucd1	mRNA	0.434479	0.0456548
56018	Stard10	mRNA	0.433914	0.0403305
56248	Ak3	mRNA	0.428377	0.0382502
67460	Decr1	mRNA	0.421883	0.0473908
15160	Serpind1	mRNA	-0.435641	0.046756
16971	Lrp1	mRNA	-0.436028	0.0245125
14964	H2-D1	mRNA	-0.449718	0.0214779
12282	Hyou1	mRNA	-0.451776	0.0265676
69379	C8g	mRNA	-0.473308	0.043559
226849	Ppp2r5a	mRNA	-0.475844	0.0299159
104816	Aspg	mRNA	-0.478615	0.0428751
104158	Ces1d	mRNA	-0.482076	0.0428712
14958	H1f0	mRNA	-0.486828	0.0368353
66904	Pccb	mRNA	-0.49314	0.0177337
107766	Haao	mRNA	-0.501434	0.0167096
17194	Mbl1	mRNA	-0.502832	0.0218499
22027	Hsp90b1	mRNA	-0.502927	0.0102927
81910	Rrbp1	mRNA	-0.505728	0.00857333
70152	Mettl7a1	mRNA	-0.508135	0.0289604
52004	Cdk2ap2	mRNA	-0.511726	0.0491244
11637	Ak2	mRNA	-0.512019	0.0117772
234734	Aars	mRNA	-0.517365	0.0162688
15381	Hnrnpc	mRNA	-0.521247	0.0292228
217214	Nags	mRNA	-0.523731	0.0246867
56348	Hsd17b12	mRNA	-0.524218	0.0201374
73102	Slc22a23	mRNA	-0.527122	0.0321544
240832	Tor1aip2	mRNA	-0.530159	0.0100964
11656	Alas2	mRNA	-0.531446	0.0251215
20317	Serpinf1	mRNA	-0.535816	0.00428576
19186	Psme1	mRNA	-0.536114	0.0259323
27361	Msrb1	mRNA	-0.537664	0.0397113
19123	Proc	mRNA	-0.538475	0.0188657
103963	Rpn1	mRNA	-0.543052	0.00886736
76983	Scfd1	mRNA	-0.543491	0.0474774
52502	Carhsp1	mRNA	-0.546792	0.0117136
21356	Tapbp	mRNA	-0.548945	0.0174922
14527	Gcgr	mRNA	-0.553423	0.00881663
21401	Tcea3	mRNA	-0.553632	0.0428712
217069	Trim25	mRNA	-0.554278	0.025559
434204	Whamm	mRNA	-0.55606	0.0338836
12304	Pdia4	mRNA	-0.558039	0.00563157
75599	Pcdh1	mRNA	-0.560593	0.0169886
69202	Ptms	mRNA	-0.562593	0.00956868
12317	Calr	mRNA	-0.563422	0.0163755
18816	Serpinf2	mRNA	-0.563464	0.00161833
29815	Bcar3	mRNA	-0.564285	0.0317171
12660	Chka	mRNA	-0.564516	0.0445946
27419	Naglu	mRNA	-0.566094	0.0398375
17069	Ly6e	mRNA	-0.572308	0.0382538
14827	Pdia3	mRNA	-0.57565	0.00156778
23980	Pebp1	mRNA	-0.576639	0.00209509
20602	Ncor2	mRNA	-0.577408	0.0407625
12460	Ccs	mRNA	-0.579582	0.0177259
433256	Acsl5	mRNA	-0.58005	0.0390181
80290	Gpr146	mRNA	-0.582159	0.0190123
14067	F5	mRNA	-0.584417	0.00121778
18082	Nipsnap1	mRNA	-0.588534	0.00901688
11807	Apoa2	mRNA	-0.589466	0.00462648
104184	Blmh	mRNA	-0.589553	0.0384916
22670	Trim26	mRNA	-0.590896	0.0182738
107022	Gramd3	mRNA	-0.591001	0.039497
54710	Hs3st3b1	mRNA	-0.593062	0.0301194
68671	Pcyt2	mRNA	-0.593425	0.00640244
11844	Arf5	mRNA	-0.594792	0.00695224
68021	Bphl	mRNA	-0.594915	0.00281628
19231	Ptma	mRNA	-0.596272	0.0152052
110460	Acat2	mRNA	-0.600826	0.0117136
69617	Pitrm1	mRNA	-0.602826	0.0305549
56373	Cpb2	mRNA	-0.60336	0.0235228
13864	Nr2f6	mRNA	-0.604996	0.0119944
17308	Mgat1	mRNA	-0.606493	0.00916219
18438	P2rx4	mRNA	-0.606647	0.0179739
80752	Fam20c	mRNA	-0.610367	0.0145139
20768	Sephs2	mRNA	-0.611813	0.00908084
11699	Ambp	mRNA	-0.612848	0.00175879
20743	Sptbn2	mRNA	-0.613386	0.0292849
13595	Ebp	mRNA	-0.613955	0.0020586
27054	Sec23b	mRNA	-0.614567	0.00693686
66090	Ypel3	mRNA	-0.615062	0.0286681
18391	Sigmar1	mRNA	-0.61806	0.00156492
73836	Slc35b2	mRNA	-0.618185	0.0114319
27376	Slc25a10	mRNA	-0.618274	0.0166746
13110	Cyp2j6	mRNA	-0.619677	0.0177285
66939	Aagab	mRNA	-0.620966	0.042165
71664	Mettl7b	mRNA	-0.623724	0.000984004
13171	Dbt	mRNA	-0.624414	0.0491536
217837	Itpk1	mRNA	-0.625552	0.0231662
109674	Ampd2	mRNA	-0.630746	0.0259323
20308	Ccl9	mRNA	-0.633435	0.0217006
22214	Ube2h	mRNA	-0.63374	0.00290305
58887	Repin1	mRNA	-0.635737	0.00777609
56490	Zbtb20	mRNA	-0.636137	0.0128904
69129	Pex11g	mRNA	-0.636279	0.00390151
20501	Slc16a1	mRNA	-0.638974	0.00563157
58520	Erg28	mRNA	-0.63941	0.0123699
664994	Isoc2a	mRNA	-0.639925	0.0027227
13867	Erbb3	mRNA	-0.642041	0.00426315
97998	Deptor	mRNA	-0.642599	0.00470591
70110	Ifi35	mRNA	-0.643612	0.0123087
17025	Alad	mRNA	-0.645495	0.0169144
14815	Nr3c1	mRNA	-0.650765	0.0110774
68097	Dynll2	mRNA	-0.654838	0.00188028
20383	Srsf3	mRNA	-0.655886	0.0458498
13032	Ctsc	mRNA	-0.659248	0.018644
110094	Phka2	mRNA	-0.659739	0.0103046
14828	Hspa5	mRNA	-0.660569	0.000194745
16190	Il4ra	mRNA	-0.660828	0.01021
74195	Elp3	mRNA	-0.661185	0.0320365
50702	Cfhr1	mRNA	-0.661694	0.00271467
56189	Prodh2	mRNA	-0.663356	0.000568805
434437	Amt	mRNA	-0.666676	0.00632443
67826	Snap47	mRNA	-0.668915	0.00970164
11812	Apoc1	mRNA	-0.66962	0.005099
11792	Apex1	mRNA	-0.670459	0.0188657
66059	Krtcap2	mRNA	-0.671528	0.00569594
78038	Mccc2	mRNA	-0.673701	0.0199327
214932	Hdhd5	mRNA	-0.676039	0.0326419
15235	Mst1	mRNA	-0.677914	0.000467178
20280	Scp2	mRNA	-0.67833	0.00850185
12623	Ces1g	mRNA	-0.678985	0.00530415
27060	Tcirg1	mRNA	-0.679649	0.00374236
54342	Gnpnat1	mRNA	-0.681335	0.0137045
14317	Ftcd	mRNA	-0.681464	0.000961809
15531	Ndst1	mRNA	-0.681511	0.000399816
22190	Ubc	mRNA	-0.682818	0.0199617
208846	Daam1	mRNA	-0.684419	0.0107203
319448	Fndc3a	mRNA	-0.685129	0.00757239
59028	Rcl1	mRNA	-0.686244	0.00369104
207818	Smagp	mRNA	-0.687082	0.0141505
12268	C4b	mRNA	-0.68834	0.000167106
18028	Nfib	mRNA	-0.690562	0.0187175
20810	Srm	mRNA	-0.691375	0.0208472
13360	Dhcr7	mRNA	-0.691966	0.00207111
320878	Mical2	mRNA	-0.692607	0.0374151
233575	Pgap2	mRNA	-0.693183	0.0207305
52430	Echdc2	mRNA	-0.695518	0.00111177
16859	Lgals9	mRNA	-0.697033	4.0903e-05
19646	Rbbp4	mRNA	-0.697077	0.0025221
320940	Atp11c	mRNA	-0.698164	0.000609329
103161	Apof	mRNA	-0.698842	0.00155318
107515	Lgr4	mRNA	-0.700418	0.0049359
22393	Wfs1	mRNA	-0.703793	0.0385824
67873	Mri1	mRNA	-0.704078	0.0305541
76889	Coq8b	mRNA	-0.704542	0.0487028
209200	Dtx3l	mRNA	-0.704644	0.020239
78651	Lsm6	mRNA	-0.705148	0.0263463
69181	Dyrk2	mRNA	-0.705328	0.0147126
70484	Slc35d2	mRNA	-0.705776	0.020256
14430	Galt	mRNA	-0.710354	0.00224999
50790	Acsl4	mRNA	-0.710794	0.00197036
98956	Nat10	mRNA	-0.714061	0.0140333
270076	Gcdh	mRNA	-0.716079	0.000430849
84095	Pi4k2a	mRNA	-0.716793	0.00371211
14786	Grb7	mRNA	-0.717659	0.00321641
17388	Mmp15	mRNA	-0.718611	0.00587108
19044	Ppox	mRNA	-0.719197	0.0470921
23918	Impdh2	mRNA	-0.720401	0.0049359
116914	Slc19a2	mRNA	-0.725595	0.0100417
74152	Stra6l	mRNA	-0.725787	0.000619946
55927	Hes6	mRNA	-0.729577	0.0049359
66058	Tmem176a	mRNA	-0.729605	0.00142053
20148	Dhrs3	mRNA	-0.729896	0.000194785
68118	Atg101	mRNA	-0.735833	0.00265225
76483	Lmf1	mRNA	-0.738202	0.00118109
26373	Clcn7	mRNA	-0.738279	0.000728086
55980	Impa1	mRNA	-0.738335	0.00150142
217325	Llgl2	mRNA	-0.738545	0.0262162
15267	H2ac18	mRNA	-0.741638	0.00257848
18105	Nqo2	mRNA	-0.742632	0.00212124
12927	Bcar1	mRNA	-0.743626	0.0043433
66895	Pxdc1	mRNA	-0.745627	0.000837225
72599	Pdia5	mRNA	-0.74602	0.00468374
109620	Dsp	mRNA	-0.746953	0.00119883
69719	Cad	mRNA	-0.746965	0.0465157
68275	Rpa1	mRNA	-0.75008	0.00379963
19165	Psen2	mRNA	-0.750816	0.000194614
18194	Nsdhl	mRNA	-0.752339	0.00681841
243771	Parp12	mRNA	-0.753005	0.00629598
331026	Gmppb	mRNA	-0.75394	0.0164647
77583	Notum	mRNA	-0.755288	0.00937222
22021	Tpst1	mRNA	-0.759794	0.0114319
80280	Cdk5rap3	mRNA	-0.759889	0.00204898
74018	Als2	mRNA	-0.76224	0.00265368
109754	Cyb5r3	mRNA	-0.763845	1.54798e-05
68636	Fahd1	mRNA	-0.765671	0.00309578
54721	Tyk2	mRNA	-0.767645	0.0214124
22139	Ttr	mRNA	-0.769656	1.89199e-06
110391	Qdpr	mRNA	-0.770925	4.03467e-06
108075	Ltbp4	mRNA	-0.772114	0.0295993
22761	Zfpm1	mRNA	-0.772625	0.00429425
74126	Syvn1	mRNA	-0.77541	0.000195353
16164	Il13ra1	mRNA	-0.776126	0.0140139
68879	Prpf6	mRNA	-0.779005	0.00163192
211389	Suox	mRNA	-0.779254	2.15764e-05
50768	Dlc1	mRNA	-0.780565	0.00587108
28199	Dcaf11	mRNA	-0.78099	0.00297789
74340	Ahcyl2	mRNA	-0.782545	0.00426782
192166	Sardh	mRNA	-0.783031	3.18322e-06
22143	Tuba1b	mRNA	-0.783155	0.0343279
20219	Apcs	mRNA	-0.783488	0.00231519
14972	H2-K1	mRNA	-0.783699	9.04102e-06
243362	Stard13	mRNA	-0.783821	0.0131895
12724	Clcn2	mRNA	-0.785917	0.00733635
226791	Lyplal1	mRNA	-0.787811	0.0245387
27421	Abcc6	mRNA	-0.789585	0.000501792
57783	Tnip1	mRNA	-0.79063	0.0487028
100434	Slc44a1	mRNA	-0.791765	0.0069979
16691	Krt8	mRNA	-0.792483	0.000492826
268822	Adck5	mRNA	-0.795592	0.0426577
72307	2510002D24Rik	mRNA	-0.799707	0.0339687
17117	Amacr	mRNA	-0.800675	0.000198289
231861	Tnrc18	mRNA	-0.801568	0.0281044
15312	Hmgn1	mRNA	-0.802376	0.0231662
76737	Creld2	mRNA	-0.802458	0.000472736
14775	Gpx1	mRNA	-0.802876	0.000369219
17855	Mvk	mRNA	-0.805812	0.0069054
19718	Rfc2	mRNA	-0.806118	0.00949669
69786	Tprkb	mRNA	-0.806245	0.000130617
72162	Dhx36	mRNA	-0.80635	0.00397231
14962	Cfb	mRNA	-0.80959	2.96186e-06
14081	Acsl1	mRNA	-0.809689	0.00102476
671535	Parp10	mRNA	-0.811575	0.00414089
12010	B2m	mRNA	-0.811876	0.000104118
14369	Fzd7	mRNA	-0.817642	0.0428751
26876	Adh4	mRNA	-0.81903	0.000359602
56196	Tdp2	mRNA	-0.819767	0.0299906
76687	Spcs3	mRNA	-0.820479	0.000364154
14619	Gjb2	mRNA	-0.822265	4.76808e-05
66089	Rmnd5b	mRNA	-0.823693	0.0188642
67226	Tmem19	mRNA	-0.824296	1.49775e-05
12371	Casp9	mRNA	-0.826311	0.00591365
668158	Ccdc85c	mRNA	-0.827171	0.00916214
230073	Ddx58	mRNA	-0.828857	0.0021959
13850	Ephx2	mRNA	-0.829399	1.81072e-05
69710	Arap1	mRNA	-0.829818	0.00123584
78286	Nav2	mRNA	-0.830959	0.00881663
319554	Idi1	mRNA	-0.83112	0.00116646
56632	Sphk2	mRNA	-0.831865	0.00318828
22145	Tuba4a	mRNA	-0.834051	2.44891e-05
630836	2010315B03Rik	mRNA	-0.835879	0.0323839
192970	Dhrs11	mRNA	-0.838407	0.00270913
433904	Ociad2	mRNA	-0.838719	0.00255697
52665	Echdc1	mRNA	-0.845141	0.000282939
219094	Khnyn	mRNA	-0.845355	0.000492087
268756	Gulo	mRNA	-0.847395	9.08569e-05
18712	Pim1	mRNA	-0.848237	0.0222629
72535	Aldh1b1	mRNA	-0.849802	9.17159e-05
67998	Retreg3	mRNA	-0.851283	1.03257e-05
192136	Sugct	mRNA	-0.851562	0.00145213
243219	2900026A02Rik	mRNA	-0.853612	7.79758e-05
12799	Cnp	mRNA	-0.855191	0.00666408
26941	Slc9a3r1	mRNA	-0.855451	0.000321673
66427	Cyb5b	mRNA	-0.855868	3.15586e-07
15109	Hal	mRNA	-0.856044	0.000959492
99571	Fgg	mRNA	-0.856553	0.000173726
72475	Ssbp3	mRNA	-0.85707	0.000340784
76857	Spopl	mRNA	-0.858157	0.0230305
67375	Qprt	mRNA	-0.859484	0.000234191
68011	Snrpg	mRNA	-0.859685	0.030734
73822	Mfsd12	mRNA	-0.860549	0.0227277
28194	Apon	mRNA	-0.863191	2.26383e-07
107351	Kank1	mRNA	-0.865759	0.000483673
14373	G0s2	mRNA	-0.868182	0.00922598
67784	Plxnd1	mRNA	-0.869006	0.0455994
110135	Fgb	mRNA	-0.870048	3.83181e-05
11430	Acox1	mRNA	-0.870961	2.00295e-07
66887	Lonp2	mRNA	-0.872905	0.00102257
52585	Dhrs1	mRNA	-0.873069	0.00100728
54354	Rassf5	mRNA	-0.873339	0.0326012
208043	Setd1b	mRNA	-0.873901	0.0163755
13106	Cyp2e1	mRNA	-0.875258	0.00341791
237847	Rtn4rl1	mRNA	-0.876455	0.0277838
54139	Irf6	mRNA	-0.876647	0.00131965
11865	Arntl	mRNA	-0.876992	0.00625982
105355	Slc17a3	mRNA	-0.87784	6.78025e-05
382117	Tcaim	mRNA	-0.877841	0.00851973
67432	Hoga1	mRNA	-0.878017	1.14056e-06
21915	Dtymk	mRNA	-0.878149	0.0174228
100608	Noc4l	mRNA	-0.879811	0.00857333
70435	Inf2	mRNA	-0.879906	7.14941e-05
237928	Phospho1	mRNA	-0.882405	0.0455994
210925	Ints9	mRNA	-0.885626	0.0366001
77254	Yif1b	mRNA	-0.886697	0.000455153
67725	Nudt13	mRNA	-0.887236	0.0261194
18045	Nfyb	mRNA	-0.889605	0.00425963
240025	Dact2	mRNA	-0.890207	0.0160152
21410	Hnf1b	mRNA	-0.892782	0.01056
71853	Pdia6	mRNA	-0.892955	2.41772e-05
64685	Nmi	mRNA	-0.894307	0.0137947
217057	Ptrh2	mRNA	-0.894323	0.0148038
21789	Tfpi2	mRNA	-0.895709	0.000265359
98870	AI182371	mRNA	-0.898385	1.10506e-07
14161	Fga	mRNA	-0.899345	1.74622e-05
59090	Midn	mRNA	-0.899903	0.000686031
12411	Cbs	mRNA	-0.901605	0.000126442
66972	Slc25a23	mRNA	-0.90168	3.25832e-07
212647	Aldh4a1	mRNA	-0.902778	1.79905e-05
66885	Acadsb	mRNA	-0.903082	3.33354e-06
192652	Wdr81	mRNA	-0.903595	5.0612e-05
70510	Rnf167	mRNA	-0.904588	0.000623769
68925	Rpap1	mRNA	-0.909263	0.0244935
74137	Nuak2	mRNA	-0.909663	0.0455994
268749	Rnf31	mRNA	-0.911138	0.00981397
16621	Klkb1	mRNA	-0.91125	0.000153536
231670	Fbxo21	mRNA	-0.912211	0.000478734
67393	Cxxc5	mRNA	-0.913328	7.4088e-05
77766	Elp4	mRNA	-0.913422	0.0281117
234736	Rfwd3	mRNA	-0.913711	0.00293195
26456	Sema4g	mRNA	-0.913821	0.000122553
68910	Zfp467	mRNA	-0.916494	0.00318115
11816	Apoe	mRNA	-0.917515	2.77568e-07
18972	Pold2	mRNA	-0.918102	0.00349226
225912	Cyb561a3	mRNA	-0.924523	0.00536522
212627	Prpsap2	mRNA	-0.926417	0.0392022
22433	Xbp1	mRNA	-0.930154	2.53394e-07
16796	Lasp1	mRNA	-0.933187	3.81245e-05
12416	Cbx2	mRNA	-0.937292	0.0374254
50909	C1ra	mRNA	-0.937374	1.31789e-07
11898	Ass1	mRNA	-0.938529	4.99399e-07
14431	Gamt	mRNA	-0.938557	9.3848e-05
19035	Ppib	mRNA	-0.939666	6.0258e-08
109778	Blvra	mRNA	-0.941457	0.021496
12367	Casp3	mRNA	-0.942796	0.0201374
329416	Nostrin	mRNA	-0.943863	0.0163715
72925	Marchf1	mRNA	-0.94463	0.00834808
54369	Nme6	mRNA	-0.946751	0.0109706
14169	Fgf14	mRNA	-0.950135	0.0431643
66928	Dmac1	mRNA	-0.951156	0.000659195
54634	Magix	mRNA	-0.951241	0.00841648
69219	Ddah1	mRNA	-0.953826	9.42403e-06
218506	Mrps27	mRNA	-0.954616	0.000111385
19727	Rfxank	mRNA	-0.955538	0.00448801
12738	Cldn2	mRNA	-0.963165	0.000662718
12763	Cmah	mRNA	-0.963338	0.000237631
60525	Acss2	mRNA	-0.964601	2.25091e-07
68618	Eola1	mRNA	-0.966594	0.020663
235534	Pxylp1	mRNA	-0.971074	0.0440392
56489	Ikbke	mRNA	-0.971572	0.00459575
240753	Plekha6	mRNA	-0.975393	1.39965e-05
74840	Manf	mRNA	-0.981594	8.17887e-06
13511	Dsg2	mRNA	-0.987783	0.000167106
381269	Mreg	mRNA	-0.988974	0.000375871
14456	Gas6	mRNA	-0.99093	0.000406238
15007	H2-Q10	mRNA	-0.992687	0.000504328
19013	Ppara	mRNA	-0.997178	0.0010868
72565	Uaca	mRNA	-0.997862	0.00758663
22057	Tob1	mRNA	-0.999145	0.00174881
13884	Ces1c	mRNA	-0.999693	3.74469e-10
27999	Fam3c	mRNA	-1.00313	0.000795811
74205	Acsl3	mRNA	-1.0032	0.00511884
272428	Acsm5	mRNA	-1.00364	2.97281e-07
72747	Ttc39c	mRNA	-1.01001	0.000142752
72792	2810459M11Rik	mRNA	-1.01016	8.7209e-07
232811	Kmt5c	mRNA	-1.01195	0.00634534
233328	Lrrk1	mRNA	-1.013	0.0164969
20909	Stx4a	mRNA	-1.0148	0.000318437
11488	Adam11	mRNA	-1.0208	0.000367868
70178	Abhd17c	mRNA	-1.02371	7.50729e-06
23972	Papss2	mRNA	-1.02503	3.31766e-05
101240	Wdr91	mRNA	-1.02976	8.46761e-05
216456	Gls2	mRNA	-1.03342	5.44382e-06
13649	Egfr	mRNA	-1.03398	0.000716202
19015	Ppard	mRNA	-1.03419	0.0284614
16325	Inhbc	mRNA	-1.04155	0.000123203
106068	Slc45a4	mRNA	-1.0424	0.0131906
15039	H2-T22	mRNA	-1.04308	2.5612e-08
75552	Paqr9	mRNA	-1.04345	4.72955e-06
74206	Sipa1l3	mRNA	-1.0448	0.0412488
66443	Tnfaip8l1	mRNA	-1.0481	0.0323752
67469	Abhd5	mRNA	-1.04916	5.36785e-07
109821	F11	mRNA	-1.04932	0.00438342
16543	Mdfic	mRNA	-1.05255	0.000470942
18569	Pdcd4	mRNA	-1.05508	4.84642e-08
110454	Ly6a	mRNA	-1.06621	0.0364295
75847	Crppa	mRNA	-1.06653	0.000503062
218442	Serinc5	mRNA	-1.06703	0.000289166
12227	Btg2	mRNA	-1.06821	0.0126098
108767	Pnrc1	mRNA	-1.06995	3.67423e-05
27404	Abca8b	mRNA	-1.07256	7.288e-06
18805	Pld1	mRNA	-1.07264	0.0291032
16000	Igf1	mRNA	-1.07552	2.42999e-07
19268	Ptprf	mRNA	-1.07816	3.27786e-09
66251	Arfgap3	mRNA	-1.07921	0.00212965
26357	Abcg2	mRNA	-1.08174	1.71807e-08
14149	Fdxr	mRNA	-1.0836	0.000112143
72754	Arhgef10l	mRNA	-1.08571	6.66599e-06
215819	Nhsl1	mRNA	-1.08617	0.00781478
330409	Cecr2	mRNA	-1.09016	0.00583638
20517	Slc22a1	mRNA	-1.09098	4.38373e-07
229003	Helz2	mRNA	-1.09277	2.65037e-08
76187	Adhfe1	mRNA	-1.09385	6.22185e-08
20441	St3gal3	mRNA	-1.09552	0.000118962
14618	Gjb1	mRNA	-1.0979	4.11551e-07
15944	Irgm1	mRNA	-1.10309	2.84109e-08
18032	Nfix	mRNA	-1.10498	1.1361e-07
11287	Pzp	mRNA	-1.10679	1.1786e-10
226527	Cryzl2	mRNA	-1.10705	0.000216471
212167	Gsap	mRNA	-1.10761	0.00158418
77697	Mmab	mRNA	-1.11136	0.00020109
20850	Stat5a	mRNA	-1.11205	0.00120145
52633	Nit2	mRNA	-1.11295	3.07009e-09
242484	D630039A03Rik	mRNA	-1.11378	0.00283757
58239	Dexi	mRNA	-1.11385	7.24546e-05
268782	Agxt2	mRNA	-1.11529	6.30385e-10
217166	Nr1d1	mRNA	-1.1196	3.87093e-08
231549	Lrrc8d	mRNA	-1.12028	3.82792e-05
20502	Slc16a2	mRNA	-1.12827	4.84642e-08
21817	Tgm2	mRNA	-1.12962	5.32681e-08
116852	Akr1c20	mRNA	-1.13317	4.38638e-09
217258	Abca8a	mRNA	-1.13502	2.42999e-07
68067	Mrnip	mRNA	-1.13579	0.0133363
240328	F830016B08Rik	mRNA	-1.13679	7.23124e-05
72748	Hdhd3	mRNA	-1.13846	0.000239403
217847	Serpina10	mRNA	-1.14413	4.27761e-09
218952	Fermt2	mRNA	-1.14654	1.46527e-09
107435	Hat1	mRNA	-1.14827	0.0499982
13631	Eef2k	mRNA	-1.1488	0.00175737
13195	Ddc	mRNA	-1.14908	2.42158e-10
12628	Cfh	mRNA	-1.15086	3.14813e-09
19171	Psmb10	mRNA	-1.15163	4.90045e-05
15040	H2-T23	mRNA	-1.15197	5.53248e-12
15139	Hc	mRNA	-1.15559	4.78048e-12
80285	Parp9	mRNA	-1.15669	4.74213e-08
14079	Fabp2	mRNA	-1.15772	0.000171191
67426	Coq8a	mRNA	-1.16059	1.79024e-12
72140	Cep89	mRNA	-1.16123	0.0271354
12418	Cbx4	mRNA	-1.16333	0.00171283
16668	Krt18	mRNA	-1.16833	4.84896e-06
53620	Vamp5	mRNA	-1.16876	0.0326012
75462	1700001C19Rik	mRNA	-1.17086	0.000859965
22154	Tubb5	mRNA	-1.17548	1.3321e-05
58809	Rnase4	mRNA	-1.17973	1.05313e-07
26912	Gcat	mRNA	-1.18074	2.92638e-09
13897	Ces1e	mRNA	-1.18221	4.2696e-06
16425	Itih2	mRNA	-1.18422	6.96128e-14
56220	Zfp386	mRNA	-1.18752	0.00500578
56045	Samhd1	mRNA	-1.19303	0.00259205
67758	Aadac	mRNA	-1.19315	4.80941e-08
71909	Haus5	mRNA	-1.19392	0.0258453
99382	Abtb2	mRNA	-1.19594	3.43223e-06
16477	Junb	mRNA	-1.19707	0.00283771
67705	1810058I24Rik	mRNA	-1.19757	0.000815575
66940	Shisa5	mRNA	-1.19945	1.8656e-06
11833	Aqp8	mRNA	-1.19961	1.14806e-08
54563	Nup210	mRNA	-1.20038	8.37976e-05
380997	Cyp2d12	mRNA	-1.2055	0.0157482
20847	Stat2	mRNA	-1.20882	1.35645e-06
12825	Col3a1	mRNA	-1.20927	0.010271
76681	Trim12a	mRNA	-1.21	0.00806039
70061	Sdr9c7	mRNA	-1.21377	4.02455e-07
68404	Nrn1	mRNA	-1.21532	1.56589e-10
64697	Keg1	mRNA	-1.21614	1.3121e-06
11548	Adra1b	mRNA	-1.22088	2.77155e-10
109222	Rarres1	mRNA	-1.22382	5.75501e-08
22117	Tst	mRNA	-1.22729	7.75117e-05
54635	Pdgfc	mRNA	-1.23056	0.0473078
68801	Elovl5	mRNA	-1.2351	8.21468e-05
17454	Mov10	mRNA	-1.23668	0.000246871
234673	Ces2e	mRNA	-1.23842	1.33103e-10
19106	Eif2ak2	mRNA	-1.2404	1.06818e-05
68177	Ebpl	mRNA	-1.24393	3.56251e-08
97165	Hmgb2	mRNA	-1.24508	0.0374132
115489981	LOC115489981	mRNA	-1.24606	0.0117259
78308	Gpr108	mRNA	-1.24676	7.67135e-07
56791	Ube2l6	mRNA	-1.24869	3.86669e-09
106618	Wdr90	mRNA	-1.24984	0.036236
23971	Papss1	mRNA	-1.2513	7.23124e-05
280662	Afm	mRNA	-1.25568	2.38986e-09
102644	Oaf	mRNA	-1.25933	2.29814e-11
56807	Scamp5	mRNA	-1.26	0.00074373
66279	Tmem218	mRNA	-1.26252	0.0409487
12263	C2	mRNA	-1.26362	1.84522e-11
246221	Mpst	mRNA	-1.26581	8.40226e-09
101613	Nlrp6	mRNA	-1.26582	2.26199e-09
100040843	Cyp4a32	mRNA	-1.27621	1.58793e-05
240327	Gm4951	mRNA	-1.2784	3.93221e-09
320438	Alg6	mRNA	-1.27954	0.0244414
15015	H2-Q4	mRNA	-1.28227	4.46772e-07
231070	Insig1	mRNA	-1.28869	2.3761e-12
76267	Fads1	mRNA	-1.29637	5.07406e-08
235674	Acaa1b	mRNA	-1.29946	2.525e-13
14867	Gstm6	mRNA	-1.30079	9.31857e-13
106522	Pkdcc	mRNA	-1.30184	4.5734e-05
16424	Itih1	mRNA	-1.30588	1.39189e-15
26384	Gnpda1	mRNA	-1.30696	4.69328e-05
379043	Raet1e	mRNA	-1.30698	0.00238024
67213	Cmtm6	mRNA	-1.31178	1.18837e-13
100689	Spon2	mRNA	-1.31315	0.00215789
435965	Lrp3	mRNA	-1.31433	4.14604e-06
71564	Izumo4	mRNA	-1.31462	0.0183382
66039	Tmem254a	mRNA	-1.31467	2.28312e-07
230101	Gba2	mRNA	-1.31694	0.000541338
20276	Scnn1a	mRNA	-1.31996	5.85386e-05
14156	Fen1	mRNA	-1.32047	0.0111095
15902	Id2	mRNA	-1.32815	8.31173e-05
19335	Rab23	mRNA	-1.32956	0.00167632
16362	Irf1	mRNA	-1.33112	6.31387e-07
18143	Npas2	mRNA	-1.33344	0.0243537
67138	Herc6	mRNA	-1.3386	0.00239124
56417	Adar	mRNA	-1.34128	8.9753e-06
102294	Cyp4v3	mRNA	-1.34351	1.11439e-15
71670	Acy3	mRNA	-1.34433	2.81065e-06
50770	Atp11a	mRNA	-1.34765	0.000134324
20979	Syt1	mRNA	-1.34804	0.0201374
78781	Zc3hav1	mRNA	-1.35154	3.08744e-09
20779	Src	mRNA	-1.35456	0.0402868
76257	Slc38a3	mRNA	-1.35721	2.27629e-10
16906	Lmnb1	mRNA	-1.35929	0.0463484
225845	Plaat3	mRNA	-1.36062	0.0280281
17380	Mme	mRNA	-1.36223	0.000257461
11727	Ang	mRNA	-1.36601	1.55209e-07
15450	Lipc	mRNA	-1.36772	1.11454e-12
21877	Tk1	mRNA	-1.37218	0.00602214
70024	Mcm10	mRNA	-1.37317	0.000334554
230558	C8a	mRNA	-1.3779	2.23065e-08
69125	Cnot8	mRNA	-1.38	5.09526e-11
66141	Ifitm3	mRNA	-1.38259	3.11848e-06
18703	Pigr	mRNA	-1.38732	2.5059e-13
67803	Limd2	mRNA	-1.38804	0.000136563
14629	Gclc	mRNA	-1.38972	2.73391e-16
18854	Pml	mRNA	-1.39272	1.12997e-06
12606	Cebpa	mRNA	-1.40444	1.12446e-09
21752	Tert	mRNA	-1.40518	0.00129115
20500	Slc13a2	mRNA	-1.40581	0.0191788
237256	Zc3h12d	mRNA	-1.40605	0.0353371
232400	A2ml1	mRNA	-1.40611	0.000281182
227731	Slc25a25	mRNA	-1.40986	3.25507e-08
233752	Insc	mRNA	-1.41393	2.52786e-05
68054	Serpina12	mRNA	-1.41402	0.00419534
209378	Itih5	mRNA	-1.4144	4.43548e-06
15458	Hpx	mRNA	-1.41816	6.16442e-13
244198	Olfml1	mRNA	-1.42153	0.00124651
12159	Bmp4	mRNA	-1.4227	0.0270005
245305	B230307C23Rik	mRNA	-1.42874	0.00631148
66049	Rogdi	mRNA	-1.4296	9.02217e-06
71754	Cyp2d40	mRNA	-1.43124	1.73027e-13
52668	Ifi27	mRNA	-1.4313	2.94426e-13
211550	Tifa	mRNA	-1.43202	0.00152782
19039	Lgals3bp	mRNA	-1.44529	8.20285e-16
17684	Cited2	mRNA	-1.44723	3.70896e-08
332110	Mapk15	mRNA	-1.44784	3.83865e-05
56357	Ivd	mRNA	-1.45341	5.79954e-08
17996	Neb	mRNA	-1.45401	0.0439657
74478	Snx29	mRNA	-1.45526	5.49561e-06
171543	Bmf	mRNA	-1.45978	0.0073983
108168395	Gm45871	mRNA	-1.46144	0.00518228
73212	3110082I17Rik	mRNA	-1.46237	0.0344046
17685	Msh2	mRNA	-1.46328	0.00165466
54124	Cks1b	mRNA	-1.46379	0.0263463
75178	Meiob	mRNA	-1.47073	0.0073358
69550	Bst2	mRNA	-1.4743	2.38484e-16
242721	Klhdc7a	mRNA	-1.48859	4.85107e-06
212503	Paox	mRNA	-1.49605	5.34736e-11
71137	Rfx4	mRNA	-1.50457	0.0388891
207565	Camkk2	mRNA	-1.51085	8.27955e-05
16913	Psmb8	mRNA	-1.51463	1.98451e-08
105243585	Gm39469	mRNA	-1.51647	0.0011393
18585	Pde9a	mRNA	-1.51906	1.2767e-08
72151	Rfc5	mRNA	-1.5252	0.000166619
71761	Amdhd1	mRNA	-1.5371	7.00871e-14
71773	Ugt2b1	mRNA	-1.53899	1.43436e-09
667977	Gm8909	mRNA	-1.53978	0.000393147
19228	Pth1r	mRNA	-1.54115	0.00277883
71839	Osgin1	mRNA	-1.54982	0.0303738
71302	Arhgap26	mRNA	-1.55618	1.57291e-05
213393	Depp1	mRNA	-1.55819	4.49186e-06
16007	Ccn1	mRNA	-1.56047	0.000598706
57429	Sult5a1	mRNA	-1.56607	0.0299767
320234	Ccdc66	mRNA	-1.57055	0.0102927
110557	H2-Q6	mRNA	-1.57088	4.85107e-06
14080	Fabp1	mRNA	-1.57232	1.89056e-18
66451	2610528J11Rik	mRNA	-1.57639	0.000282939
71586	Ifih1	mRNA	-1.57892	1.53121e-10
68597	Ccdc167	mRNA	-1.58069	0.00235481
12739	Cldn3	mRNA	-1.58077	5.7242e-13
15950	Ifi203	mRNA	-1.5849	0.0237543
15331	Hmgn2	mRNA	-1.60728	3.00424e-05
16912	Psmb9	mRNA	-1.61177	0.000169216
14370	Fzd8	mRNA	-1.61511	7.62006e-07
110382	C8b	mRNA	-1.61646	0.0321742
50914	Olig1	mRNA	-1.62382	0.0422543
52850	Sgsm1	mRNA	-1.62382	0.0422543
117167	Steap4	mRNA	-1.63531	6.57376e-15
12162	Bmp7	mRNA	-1.64331	0.0292228
71660	Rarres2	mRNA	-1.64557	2.39262e-16
242425	Gabbr2	mRNA	-1.64801	7.67837e-06
216867	Slc16a11	mRNA	-1.65088	0.000268177
15006	H2-Q1	mRNA	-1.65529	0.00022461
192678	Rassf3	mRNA	-1.66696	3.3916e-17
93734	Mpv17l	mRNA	-1.66706	1.37899e-09
101502	Hsd3b7	mRNA	-1.67662	1.32399e-11
14451	Gas1	mRNA	-1.68748	0.000488688
56473	Fads2	mRNA	-1.68925	3.34252e-22
57385	P2ry4	mRNA	-1.7032	0.000576854
235293	Sc5d	mRNA	-1.71218	4.28018e-26
328779	Hs3st6	mRNA	-1.71569	0.0148768
13079	Cyp21a1	mRNA	-1.71662	0.0224726
16005	Igfals	mRNA	-1.72741	3.33184e-12
15018	H2-Q7	mRNA	-1.74018	3.2745e-07
319800	Slc22a30	mRNA	-1.74103	2.03877e-22
319236	Trim12c	mRNA	-1.7414	9.92642e-05
12846	Comt	mRNA	-1.74277	1.02986e-22
433940	Fam222a	mRNA	-1.755	0.00374236
56216	Stx1b	mRNA	-1.76632	0.000305971
20703	Serpina1d	mRNA	-1.76801	0.0060992
72082	Cyp2c55	mRNA	-1.77313	0.0279152
68396	Nat8	mRNA	-1.78539	1.82797e-07
83702	Akr1c6	mRNA	-1.79483	1.97732e-15
68395	LOC68395	mRNA	-1.80725	0.0226577
101197	Zfp956	mRNA	-1.81037	0.00177109
12550	Cdh1	mRNA	-1.82405	9.54288e-09
622307	Albfm1	mRNA	-1.82807	1.29241e-07
52009	Jpt2	mRNA	-1.82877	1.82121e-06
54326	Elovl2	mRNA	-1.83044	1.6528e-22
21354	Tap1	mRNA	-1.85318	1.70658e-13
208777	Sned1	mRNA	-1.8629	2.76712e-07
68680	Fitm1	mRNA	-1.86949	0.000329404
18416	Otc	mRNA	-1.87387	1.17768e-26
12737	Cldn1	mRNA	-1.88058	3.35179e-10
75541	Nat8f4	mRNA	-1.88135	2.1105e-05
232670	Tspan33	mRNA	-1.88275	6.56796e-08
245038	Dclk3	mRNA	-1.9012	0.000146326
17216	Mcm2	mRNA	-1.91925	0.000367868
14260	Fmn1	mRNA	-1.93192	0.0130601
68695	Hddc3	mRNA	-1.94028	0.000219174
56078	Car5b	mRNA	-1.9459	0.0250227
330938	Dixdc1	mRNA	-1.95894	5.87331e-06
14600	Ghr	mRNA	-1.96243	2.95137e-33
547253	Parp14	mRNA	-1.96992	2.20307e-09
14773	Grk5	mRNA	-1.97348	1.97614e-08
75761	Apol7a	mRNA	-1.97821	1.00176e-21
243382	Ppm1k	mRNA	-1.99234	6.16442e-13
60440	Iigp1	mRNA	-1.9941	7.43602e-22
404195	Cyp2c54	mRNA	-1.9976	0.0069152
69627	Fam89a	mRNA	-1.9977	3.42965e-08
13909	Ces3b	mRNA	-2.00332	0.0163715
20846	Stat1	mRNA	-2.00378	1.27063e-23
71998	Slc25a35	mRNA	-2.01	0.0339799
66871	Cpne8	mRNA	-2.0151	6.58679e-05
231214	Cc2d2a	mRNA	-2.02213	0.00574375
20704	Serpina1e	mRNA	-2.04609	1.97739e-07
108030	Lin7a	mRNA	-2.05062	2.64784e-07
17472	Gbp4	mRNA	-2.05416	0.025485
17837	Mug2	mRNA	-2.05687	9.89533e-28
74735	Trim14	mRNA	-2.06503	2.50513e-12
672511	Rnf213	mRNA	-2.06857	2.98978e-25
76886	Fam81a	mRNA	-2.06871	0.0330651
18242	Oat	mRNA	-2.06892	3.50444e-22
17217	Mcm4	mRNA	-2.08133	0.0107256
16841	Lect2	mRNA	-2.09585	3.13377e-10
223881	Rnd1	mRNA	-2.09691	3.67395e-09
19659	Rbp1	mRNA	-2.09829	1.44967e-08
93673	Nat8f2	mRNA	-2.10936	0.0246939
433091	Pnpla1	mRNA	-2.11013	0.00167405
20238	Atxn1	mRNA	-2.11201	2.51598e-09
13982	Esr1	mRNA	-2.12241	1.22781e-07
74114	Crot	mRNA	-2.12611	7.93639e-40
246730	Oas1a	mRNA	-2.14336	0.00107371
17219	Mcm6	mRNA	-2.14669	1.33731e-05
13653	Egr1	mRNA	-2.15704	0.0111709
226105	Cyp2c70	mRNA	-2.15918	1.40406e-22
15903	Id3	mRNA	-2.17479	2.29527e-18
16173	Il18	mRNA	-2.17479	5.20553e-06
209086	Samd9l	mRNA	-2.17961	4.90498e-08
17215	Mcm3	mRNA	-2.18217	0.00143996
15486	Hsd17b2	mRNA	-2.18389	6.64828e-15
380912	Zfp395	mRNA	-2.188	1.34097e-13
74246	Gale	mRNA	-2.19716	2.40729e-17
18845	Plxna2	mRNA	-2.20174	8.64516e-11
16008	Igfbp2	mRNA	-2.20711	0.0150666
15493	Hsd3b2	mRNA	-2.20818	2.94091e-12
102657	Cd276	mRNA	-2.21167	0.0023106
93694	Clec2d	mRNA	-2.21709	6.29076e-15
76933	Ifi27l2a	mRNA	-2.22265	0.0132681
15953	Ifi47	mRNA	-2.22755	9.81031e-18
27056	Irf5	mRNA	-2.23382	9.27349e-06
72480	Tspyl4	mRNA	-2.23877	0.00881663
170770	Bbc3	mRNA	-2.24519	4.33494e-09
211949	Spsb4	mRNA	-2.26583	7.56868e-05
23962	Oasl2	mRNA	-2.2701	0.0314863
231238	Sel1l3	mRNA	-2.30679	1.12517e-09
236573	Gbp9	mRNA	-2.3142	0.000641409
74153	Uba7	mRNA	-2.31421	2.92348e-08
380709	Spata22	mRNA	-2.31806	0.00063677
96935	Susd4	mRNA	-2.32192	2.14145e-19
110558	H2-Q9	mRNA	-2.32954	1.6013e-14
15494	Hsd3b3	mRNA	-2.33462	2.1625e-32
20787	Srebf1	mRNA	-2.33573	2.72415e-18
56554	Raet1d	mRNA	-2.33593	2.76575e-08
14961	H2-Ab1	mRNA	-2.33833	8.31994e-07
226143	Cyp2c23	mRNA	-2.33983	0.000537404
16391	Irf9	mRNA	-2.35532	1.48086e-19
226654	Tstd1	mRNA	-2.37942	7.15035e-14
17842	Mup3	mRNA	-2.38048	6.87569e-24
94094	Trim34a	mRNA	-2.38323	1.01076e-06
16880	Lifr	mRNA	-2.42334	5.14198e-42
21928	Tnfaip2	mRNA	-2.43977	7.73077e-24
12401	Serpina6	mRNA	-2.44005	9.78379e-35
67664	Rnf125	mRNA	-2.44878	3.21406e-23
55963	Slc1a4	mRNA	-2.44916	8.35205e-09
234671	Ces2c	mRNA	-2.46311	1.52249e-21
16774	Lama3	mRNA	-2.46578	0.00176353
75712	Tmem14a	mRNA	-2.47485	0.00181847
18578	Pde4b	mRNA	-2.51077	1.71051e-12
100042856	Gvin2	mRNA	-2.52089	0.00137348
66116	Nat8f1	mRNA	-2.54249	2.78454e-42
56198	Heyl	mRNA	-2.54251	0.0246709
19733	Rgn	mRNA	-2.54396	7.63865e-36
381531	Mup21	mRNA	-2.55185	0.000318437
74183	Perm1	mRNA	-2.55685	0.036289
80861	Dhx58	mRNA	-2.63203	2.33292e-15
17773	Mtnr1a	mRNA	-2.65958	0.0132619
17345	Mki67	mRNA	-2.67168	0.0232733
76074	Gbp8	mRNA	-2.6802	0.00925799
13636	Efna1	mRNA	-2.68753	3.70584e-23
67775	Rtp4	mRNA	-2.69641	2.0931e-10
100861909	Mup22	mRNA	-2.70378	2.04913e-05
72634	Tdrkh	mRNA	-2.7132	0.000110629
18973	Pole	mRNA	-2.75225	0.0110041
100039008	Mup10	mRNA	-2.75276	5.24921e-28
106393	Srl	mRNA	-2.75824	0.0339687
237886	Slfn9	mRNA	-2.79986	0.000506915
327959	Xaf1	mRNA	-2.80532	1.16288e-05
13123	Cyp7b1	mRNA	-2.8237	0.019892
70377	Derl3	mRNA	-2.83702	0.0031257
13077	Cyp1a2	mRNA	-2.84481	0.00171513
13096	Cyp2c37	mRNA	-2.84811	0.00247805
107995	Cdc20	mRNA	-2.84901	0.0225561
12212	Chic1	mRNA	-2.85358	1.41334e-07
76971	Sult2a8	mRNA	-2.85598	7.24622e-48
12335	Capn3	mRNA	-2.88583	0.0257127
16592	Fabp5	mRNA	-2.89003	1.92722e-15
229900	Gbp7	mRNA	-2.92595	4.83247e-09
108114	Slc22a7	mRNA	-2.93013	7.3015e-17
15370	Nr4a1	mRNA	-2.94794	0.000736517
213956	Fam83f	mRNA	-2.94838	4.10954e-07
224796	Clic5	mRNA	-2.95471	0.0243493
231655	Oasl1	mRNA	-2.96443	3.6491e-12
268534	Sntg2	mRNA	-2.97136	2.28432e-05
24110	Usp18	mRNA	-2.97967	2.1385e-17
71724	Aox3	mRNA	-2.98415	0.00145051
14160	Lgr5	mRNA	-2.98869	2.47776e-07
17218	Mcm5	mRNA	-2.99023	8.25104e-05
667278	Mup-ps16	mRNA	-3.03247	4.39981e-15
20725	Serpinb8	mRNA	-3.03819	0.029546
234564	Ces1f	mRNA	-3.06063	2.25321e-06
14960	H2-Aa	mRNA	-3.09419	1.95763e-06
382053	Ces3a	mRNA	-3.11888	0.000668405
11611	Agxt	mRNA	-3.12333	0.000291747
14685	Gnat1	mRNA	-3.13822	0.0199079
207259	Zbtb7c	mRNA	-3.13837	0.000130007
21807	Tsc22d1	mRNA	-3.14071	2.14674e-51
233115	Dpy19l3	mRNA	-3.17146	3.67395e-09
64136	Sdf2l1	mRNA	-3.19845	5.06371e-38
102635552	Gm32856	mRNA	-3.25947	0.0161685
54396	Irgm2	mRNA	-3.27912	3.79374e-25
54123	Irf7	mRNA	-3.31937	1.46002e-27
107141	Cyp2c50	mRNA	-3.35089	6.47872e-42
546049	Rps23rg1	mRNA	-3.36004	0.00119883
16145	Igtp	mRNA	-3.38623	3.48718e-22
16956	Lpl	mRNA	-3.39606	6.3175e-25
14313	Fst	mRNA	-3.40315	6.214e-09
71519	Cyp2u1	mRNA	-3.40992	7.96919e-21
18186	Nrp1	mRNA	-3.42246	4.03513e-50
246728	Oas2	mRNA	-3.44677	0.0202328
71911	Bdh1	mRNA	-3.45073	8.2134e-44
14969	H2-Eb1	mRNA	-3.47209	1.33214e-07
15945	Cxcl10	mRNA	-3.51923	0.000685705
109901	Cela1	mRNA	-3.53481	1.23202e-27
77596	Adgrf1	mRNA	-3.57501	6.67481e-12
234311	Ddx60	mRNA	-3.5944	5.09197e-07
100189605	Mup19	mRNA	-3.60734	0.00211745
20661	Sort1	mRNA	-3.61909	1.51329e-24
84112	Sucnr1	mRNA	-3.63071	5.34533e-29
67528	Nudt7	mRNA	-3.64207	6.30385e-10
20750	Spp1	mRNA	-3.72284	2.07341e-62
18048	Klk1b4	mRNA	-3.80288	0.0261791
380712	Tlcd2	mRNA	-3.80522	3.5547e-39
23960	Oas1g	mRNA	-3.83402	0.00247028
100039019	Mup-ps12	mRNA	-3.84794	3.67455e-16
246691	Prok1	mRNA	-3.86862	0.030058
13370	Dio1	mRNA	-3.88009	0.000409655
21743	Inmt	mRNA	-3.88246	6.99105e-62
22169	Cmpk2	mRNA	-3.93997	2.31438e-15
55932	Gbp3	mRNA	-3.95699	4.51802e-09
245050	Gask1a	mRNA	-3.96275	3.70295e-11
75104	Mmd2	mRNA	-3.98361	3.36526e-13
12346	Car1	mRNA	-4.01607	3.38453e-10
52589	Ncald	mRNA	-4.08233	1.90706e-17
99899	Ifi44	mRNA	-4.11986	9.84015e-05
27400	Hsd17b6	mRNA	-4.13931	8.20011e-08
100702	Gbp6	mRNA	-4.14738	1.9424e-46
434674	Slc22a28	mRNA	-4.19232	1.33939e-23
100038882	Isg15	mRNA	-4.2402	7.23547e-35
17841	Mup2	mRNA	-4.25411	1.95654e-08
18212	Ntrk2	mRNA	-4.26075	0.00961144
223672	Apol9a	mRNA	-4.35375	5.02428e-80
58203	Zbp1	mRNA	-4.354	6.06013e-17
20208	Saa1	mRNA	-4.36317	2.12801e-05
234421	Cib3	mRNA	-4.4381	0.00683138
71898	Apol9b	mRNA	-4.61877	6.83921e-122
100038948	Mup9	mRNA	-4.62037	2.65786e-92
74558	Gvin1	mRNA	-4.71256	6.74175e-33
27528	Nrep	mRNA	-4.79361	1.70652e-22
17329	Cxcl9	mRNA	-4.82478	5.98332e-09
94071	Clec2h	mRNA	-4.83777	1.63951e-06
225594	Gm4841	mRNA	-4.85929	0.000350656
433415	Gm13420	mRNA	-4.88032	0.0392074
83408	Gimap3	mRNA	-4.88032	0.0392074
11438	Chrna4	mRNA	-4.90541	2.4428e-06
232345	A2m	mRNA	-5.02344	0.0361385
100039089	Mup13	mRNA	-5.03337	0.00123588
620807	Mup6	mRNA	-5.08062	0.00209397
58185	Rsad2	mRNA	-5.10029	0.00437575
100041687	Mup8	mRNA	-5.20599	2.32001e-09
20209	Saa2	mRNA	-5.40746	0.00201398
15959	Ifit3	mRNA	-5.44447	5.49621e-44
112417	Ugt2b37	mRNA	-5.45172	3.78033e-22
667370	Ifit3b	mRNA	-5.53086	1.90533e-13
100048884	Mup18	mRNA	-5.59	6.46299e-07
69638	Enho	mRNA	-5.73119	6.74175e-33
631323	Gm12250	mRNA	-5.75654	1.16477e-09
100039116	Mup14	mRNA	-5.79409	2.09945e-08
71907	Serpina9	mRNA	-5.86125	2.38444e-05
12350	Car3	mRNA	-5.86628	3.43936e-154
15957	Ifit1	mRNA	-5.90835	2.66117e-38
100041658	Mup7	mRNA	-6.04115	1.07035e-08
67715	2010106E10Rik	mRNA	-6.27255	0.0426577
100039054	Mup12	mRNA	-6.3522	3.63202e-16
16185	Il2rb	mRNA	-6.37947	0.0303738
233274	Siglech	mRNA	-6.37947	0.0303738
100039028	Mup11	mRNA	-6.46095	1.99101e-11
105244828	Gm40364	mRNA	-6.479	0.0218242
17844	Mup5	mRNA	-6.52008	1.84173e-05
100039177	Mup16	mRNA	-6.56488	2.33383e-11
234669	Ces2b	mRNA	-6.63197	1.69328e-70
15985	Cd79b	mRNA	-6.65958	0.0112978
17840	Mup1	mRNA	-6.75731	5.36161e-15
215900	Calhm6	mRNA	-6.82004	0.00578754
676527	Gm12248	mRNA	-7.21598	0.000859575
66438	Hamp2	mRNA	-7.35705	1.2466e-42
100039150	Mup15	mRNA	-7.65694	4.2926e-08
100039206	Mup17	mRNA	-7.92889	2.11256e-13
67464	Entpd4	mRNA	-8.30005	7.66094e-07
15496	Hsd3b5	mRNA	-8.3261	1.31823e-05
626578	Gbp10	mRNA	-8.75189	1.85026e-38

## Sheet: shScr vs shS1PR2 Dex
Gene ID	Gene Symbol	Type	log2 (shS1PR2Dex / shScrDex)	Qvalue (shS1PR2Dex / shScrDex)
76469	Cmya5	mRNA	28.3721	5.7398e-10
241431	Xirp2	mRNA	28.0208	8.73422e-10
12372	Casq1	mRNA	27.083	4.04039e-09
59006	Myoz2	mRNA	26.6425	8.41689e-09
21952	Tnni1	mRNA	26.4644	1.07333e-08
76757	Trdn	mRNA	26.2493	1.44695e-08
223513	Abra	mRNA	25.8412	2.4084e-08
381339	Tmem182	mRNA	25.8344	2.4084e-08
240131	Lrrc30	mRNA	25.4479	3.86297e-08
110880	Scn4a	mRNA	25.4298	3.86297e-08
24053	Sgcg	mRNA	25.4205	3.86297e-08
11870	Art1	mRNA	25.3289	4.38126e-08
71912	Jsrp1	mRNA	25.2961	4.49851e-08
71886	2310002L09Rik	mRNA	25.2645	4.61611e-08
56642	Ankrd2	mRNA	25.2335	4.73282e-08
399548	Scn4b	mRNA	24.973	6.59794e-08
68460	Dhrs7c	mRNA	24.9608	6.59794e-08
229665	Ampd1	mRNA	24.8769	7.41555e-08
68515	Myadml2	mRNA	24.6775	9.45176e-08
68854	Asb11	mRNA	24.6625	9.48294e-08
58200	Ppp1r1a	mRNA	24.5471	1.11795e-07
17700	Mstn	mRNA	24.5384	1.11795e-07
100504518	3425401B19Rik	mRNA	24.5213	1.12641e-07
66402	Sln	mRNA	24.4103	1.26633e-07
66106	Smpx	mRNA	24.3382	1.31098e-07
17306	Sypl2	mRNA	24.33	1.31098e-07
215031	Vgll2	mRNA	24.2854	1.3868e-07
666794	Rbm24	mRNA	24.2368	1.4777e-07
74770	Hhatl	mRNA	24.2159	1.50456e-07
16515	Kcnj12	mRNA	24.1084	1.71033e-07
68016	Cavin4	mRNA	24.0717	1.75981e-07
66959	Dusp26	mRNA	23.9204	2.15359e-07
75581	Yipf7	mRNA	23.8521	2.32187e-07
72330	Klhl40	mRNA	23.8472	2.32187e-07
78910	Asb15	mRNA	23.7739	2.4917e-07
68701	Ppp1r27	mRNA	23.7714	2.4917e-07
12322	Camk2a	mRNA	23.7138	8.41298e-08
240892	Dusp27	mRNA	23.6908	2.68292e-07
380839	Serpinb1c	mRNA	23.6857	2.68292e-07
238564	Mylk4	mRNA	23.6701	2.71764e-07
22229	Ucp3	mRNA	23.6104	2.91881e-07
117590	Asb10	mRNA	23.5978	2.94362e-07
99738	Kcnc4	mRNA	23.5387	3.19537e-07
54378	Cacng6	mRNA	23.4501	3.51728e-07
16514	Kcnj11	mRNA	23.3611	4.00395e-07
70788	Klhl30	mRNA	23.3493	4.03517e-07
11875	Art5	mRNA	23.338	4.06462e-07
71939	Apol6	mRNA	23.3244	4.10935e-07
70392	Asb12	mRNA	23.3095	4.16279e-07
100040972	Tceal7	mRNA	23.2357	4.57917e-07
142687	Asb14	mRNA	23.2357	4.57917e-07
12299	Cacng1	mRNA	22.9394	6.9809e-07
381485	Trim55	mRNA	22.9092	7.24407e-07
17878	Myf6	mRNA	22.8697	7.60607e-07
69564	Nmrk2	mRNA	22.4082	1.51571e-06
382384	Odf3l2	mRNA	22.363	1.59325e-06
16814	Lbx1	mRNA	22.3327	1.65269e-06
329502	Pla2g4e	mRNA	22.3211	1.6665e-06
19400	Rapsn	mRNA	22.2993	1.70704e-06
102637899	Gm34595	mRNA	22.2636	1.76493e-06
226999	Slc9a2	mRNA	22.2142	1.85731e-06
78977	Popdc3	mRNA	22.1771	1.94717e-06
240726	Slco5a1	mRNA	22.1105	2.11578e-06
245683	Klhl34	mRNA	22.0565	2.27461e-06
271424	Ip6k3	mRNA	22.034	2.32002e-06
20474	Six4	mRNA	21.9707	2.53271e-06
93837	Dach2	mRNA	21.8681	2.92831e-06
104010	Cdh22	mRNA	21.805	3.17365e-06
56839	Lgi1	mRNA	21.6778	3.76911e-06
15228	Foxg1	mRNA	21.6368	3.97241e-06
320159	Togaram2	mRNA	21.5863	4.2122e-06
69576	Smco1	mRNA	21.577	4.23799e-06
16502	Kcnc1	mRNA	21.4522	4.93336e-06
230810	Slc30a2	mRNA	21.4517	4.93978e-06
16618	Klk1b26	mRNA	21.415	5.13503e-06
69563	Mrln	mRNA	21.3804	5.32321e-06
403183	Mettl21e	mRNA	21.3509	5.47788e-06
22227	Ucp1	mRNA	21.2785	6.04027e-06
14048	Eya1	mRNA	21.2663	6.06408e-06
382864	Colq	mRNA	21.2559	6.11323e-06
15425	Hoxc6	mRNA	21.1725	6.79989e-06
216033	Ctnna3	mRNA	21.1725	6.79989e-06
20192	Ryr3	mRNA	21.1077	7.36797e-06
20292	Ccl11	mRNA	21.0788	7.62945e-06
67821	Atp1b4	mRNA	21.009	8.37784e-06
382427	Best3	mRNA	20.9572	1.21595e-07
17927	Myod1	mRNA	20.9343	1.26633e-07
26878	B3galt2	mRNA	20.9343	1.26633e-07
17926	Myoc	mRNA	20.8957	9.50526e-06
170952	Prima1	mRNA	20.8732	9.75048e-06
435391	Dupd1	mRNA	20.8468	1.57113e-07
629147	Ctxn3	mRNA	20.8468	1.57113e-07
240899	Lrrc52	mRNA	20.8103	1.75981e-07
225742	St8sia5	mRNA	20.739	2.22122e-07
18802	Plcd4	mRNA	20.711	2.38204e-07
74100	Arpp21	mRNA	20.6853	2.4917e-07
223838	Adamts20	mRNA	20.6749	2.58194e-07
574403	Insyn2b	mRNA	20.6348	2.91002e-07
16716	Ky	mRNA	20.5817	3.41531e-07
230909	Gm572	mRNA	20.517	1.50909e-05
17879	Myh1	mRNA	17.5967	0.000451153
17882	Myh2	mRNA	16.0645	0.00200849
22138	Ttn	mRNA	15.435	0.00104042
20190	Ryr1	mRNA	14.4414	0.00771545
11937	Atp2a1	mRNA	14.1279	0.00619749
109272	Mybpc1	mRNA	14.102	0.000934131
11459	Acta1	mRNA	13.2677	0.00010168
17901	Myl1	mRNA	13.2343	0.0167299
15464	Hrc	mRNA	13.1193	0.0200307
21393	Tcap	mRNA	13.0725	0.00149867
21957	Tnnt3	mRNA	12.6766	0.0185442
21953	Tnni2	mRNA	12.5339	0.00656313
58916	Myot	mRNA	12.518	0.0247371
59011	Myoz1	mRNA	12.3879	0.0162555
56012	Pgam2	mRNA	12.3035	0.0337739
21925	Tnnc2	mRNA	12.3011	0.023723
12715	Ckm	mRNA	12.2972	0.000257872
68678	Smtnl1	mRNA	12.2593	0.0347202
12862	Cox6a2	mRNA	12.2153	0.00445143
380698	Obscn	mRNA	12.204	0.0117668
12869	Cox8b	mRNA	12.0682	0.0390255
98660	Atp1a2	mRNA	11.9378	0.00367185
14077	Fabp3	mRNA	11.7388	0.00560564
19293	Pvalb	mRNA	11.6506	0.0419094
233199	Mybpc2	mRNA	11.6057	0.0403177
76722	Ckmt2	mRNA	11.5913	0.000392658
17189	Mb	mRNA	11.5743	0.000397079
12292	Cacna1s	mRNA	11.3329	0.00863585
24131	Ldb3	mRNA	10.8435	0.00280516
58522	Trim54	mRNA	10.7987	0.0372106
216961	Coro6	mRNA	10.758	0.00511103
233246	Ano5	mRNA	10.7008	0.0164364
378431	Txlnb	mRNA	10.6844	0.0403105
11472	Actn2	mRNA	10.5006	0.000442828
17907	Mylpf	mRNA	10.479	0.000516284
228003	Klhl41	mRNA	10.3016	0.00133063
11474	Actn3	mRNA	10.2486	0.018917
12373	Casq2	mRNA	10.2256	0.00817002
13628	Eef1a2	mRNA	10.1692	0.00543747
11636	Ak1	mRNA	10.1311	0.0111865
18175	Nrap	mRNA	10.0702	0.00198873
29818	Hspb7	mRNA	9.98233	0.00097967
66211	Rpl3l	mRNA	9.77381	0.00311733
68794	Flnc	mRNA	9.63573	0.00231662
106393	Srl	mRNA	9.43431	0.00531895
17897	Myl3	mRNA	9.38544	0.0124525
12723	Clcn1	mRNA	9.2889	0.0442282
17906	Myl2	mRNA	9.26914	0.00675326
109979	Art3	mRNA	9.24982	0.00464639
140781	Myh7	mRNA	9.13145	0.000940512
210044	Adcy2	mRNA	8.8603	0.0263417
19309	Pygm	mRNA	8.80128	0.0026811
22004	Tpm2	mRNA	8.78574	0.00360271
50874	Tmod4	mRNA	8.75358	0.0134197
59091	Jph2	mRNA	8.71949	0.0310946
105298	Epdr1	mRNA	8.65086	0.0336433
18682	Phkg1	mRNA	8.48	0.0230837
118449	Synpo2	mRNA	8.46474	0.00656313
78321	Ankrd23	mRNA	8.46179	0.00178949
194231	Cnksr1	mRNA	8.42629	0.0253578
17930	Myom2	mRNA	8.41982	0.0323816
268807	Klhl38	mRNA	8.41443	0.0114474
214425	Cilp	mRNA	8.24991	0.00520232
21955	Tnnt1	mRNA	8.21523	0.00193635
18767	Pkia	mRNA	8.19776	0.0116316
68760	Synpo2l	mRNA	7.97809	0.0164196
13346	Des	mRNA	7.97143	0.00406465
11537	Cfd	mRNA	7.87537	0.0299417
13527	Dtna	mRNA	7.87502	0.0436653
68738	Acss1	mRNA	7.79203	0.0214638
93677	Lmod2	mRNA	7.71555	0.0105894
74183	Perm1	mRNA	7.67749	0.0116615
11739	Slc25a4	mRNA	7.66515	0.00812776
17996	Neb	mRNA	7.65765	0.0082162
224796	Clic5	mRNA	7.57519	0.00589804
20167	Rtn2	mRNA	7.52701	0.00694448
24052	Sgcd	mRNA	7.40196	0.0268819
15277	Hk2	mRNA	7.3932	0.0124735
237611	Stac3	mRNA	7.38597	0.00615271
233335	Synm	mRNA	7.33999	0.0239239
67088	Cand2	mRNA	7.20246	0.036004
78785	Clip4	mRNA	7.17061	0.0162563
16832	Ldhb	mRNA	7.1534	0.00908718
26549	Itgb1bp2	mRNA	7.14681	0.0199108
17929	Myom1	mRNA	7.13804	0.00868074
22437	Xirp1	mRNA	7.12675	0.0113022
14371	Fzd9	mRNA	7.11911	0.0470985
21916	Tmod1	mRNA	7.11445	0.0221018
68802	Mypn	mRNA	7.00819	0.0207226
18011	Neurl1a	mRNA	7.00263	0.0139785
12955	Cryab	mRNA	6.91869	0.0143752
109205	Sobp	mRNA	6.90937	0.018917
69671	Tmem52	mRNA	6.8948	0.0343047
434436	Lsmem2	mRNA	6.87965	0.0287683
11754	Aoc3	mRNA	6.85137	0.0240079
77569	Limch1	mRNA	6.84041	0.0412729
16956	Lpl	mRNA	6.82173	0.0116407
53318	Pdlim3	mRNA	6.78526	0.0472834
207911	Mchr1	mRNA	6.78029	0.0331349
434246	Trim72	mRNA	6.77612	0.0177309
271005	Klhdc1	mRNA	6.66735	0.0131926
30937	Lmcd1	mRNA	6.6519	0.023564
13800	Enah	mRNA	6.57954	0.00279701
18761	Prkcq	mRNA	6.57413	0.0278046
207215	Fbxo40	mRNA	6.57136	0.0240139
242894	Actr3b	mRNA	6.54996	0.00363826
20230	Satb1	mRNA	6.54049	0.00602037
69253	Hspb2	mRNA	6.51234	0.00227471
170947	Myoz3	mRNA	6.50591	0.0260677
278507	Wfikkn2	mRNA	6.49295	0.0434827
21924	Tnnc1	mRNA	6.4692	0.0296296
12335	Capn3	mRNA	6.39237	0.0253686
11790	Speg	mRNA	6.38176	0.0167832
50530	Mfap5	mRNA	6.34658	0.0449579
74166	Tmem38a	mRNA	6.24569	0.0174258
20361	Sema7a	mRNA	6.24286	0.0465175
73284	Ddit4l	mRNA	6.20991	0.0408708
57264	Retn	mRNA	6.19904	0.0178314
19716	Bex1	mRNA	6.17992	0.00953484
12555	Cdh15	mRNA	6.09099	0.0117939
30953	Schip1	mRNA	6.07243	0.00599763
14201	Fhl3	mRNA	6.06942	0.00347212
16450	Jag2	mRNA	6.05961	0.00540132
18619	Penk	mRNA	6.02705	0.0465175
20289	Scx	mRNA	5.98339	0.0279441
665119	Sec14l5	mRNA	5.96234	0.0403016
244091	Fsd2	mRNA	5.9082	0.000953537
68810	Nexn	mRNA	5.89357	0.0329635
332175	Zdhhc23	mRNA	5.83265	0.000817472
270210	Zfp651	mRNA	5.80761	0.0359509
14199	Fhl1	mRNA	5.797	0.0390255
216613	Ccdc85a	mRNA	5.78046	0.0348917
20741	Sptb	mRNA	5.7613	0.0389339
20354	Sema4d	mRNA	5.70616	0.00444872
11932	Atp1b2	mRNA	5.67036	0.0122039
217012	Unc45b	mRNA	5.66649	0.0278773
75607	Wnk2	mRNA	5.66501	0.0122851
17229	Tpsb2	mRNA	5.61763	0.0325201
66355	Gmpr	mRNA	5.609	0.00513927
12295	Cacnb1	mRNA	5.59572	0.0095029
14051	Eya4	mRNA	5.58906	0.0497486
94092	Trim16	mRNA	5.58194	0.0342539
71721	Fam13c	mRNA	5.45994	0.044474
241113	Prkag3	mRNA	5.45607	0.048909
20564	Slit3	mRNA	5.44316	0.0369427
12895	Cpt1b	mRNA	5.42867	0.000793519
52250	Reep1	mRNA	5.37596	0.0296575
665113	Tnik	mRNA	5.37438	0.0307734
15370	Nr4a1	mRNA	5.36541	0.00234043
66214	Rgcc	mRNA	5.34793	0.0105372
384061	Fndc5	mRNA	5.31333	0.0158169
268857	Nlrc3	mRNA	5.3004	0.0472237
56279	Dipk1b	mRNA	5.27608	0.0399395
52187	Rragd	mRNA	5.26269	0.00583598
16431	Itm2a	mRNA	5.25816	0.0145911
208076	Pknox2	mRNA	5.25407	0.0329788
80879	Slc16a3	mRNA	5.23094	0.00769875
14936	Gys1	mRNA	5.22044	0.00272525
17260	Mef2c	mRNA	5.21612	0.00836698
64082	Popdc2	mRNA	5.18796	0.0323806
67063	Pgap4	mRNA	5.08806	0.0147568
76933	Ifi27l2a	mRNA	5.0488	1.40058e-11
387314	Tmtc1	mRNA	5.04269	0.0199108
74116	Pi16	mRNA	5.03655	0.0185442
18792	Plau	mRNA	5.01732	0.0261295
12922	Crhr2	mRNA	5.01448	0.0138981
13808	Eno3	mRNA	4.99865	0.041412
59095	Fxyd6	mRNA	4.943	0.0091529
210789	Tbc1d4	mRNA	4.80561	0.0176416
18162	Npr3	mRNA	4.75337	0.010661
12865	Cox7a1	mRNA	4.71223	0.0117939
15496	Hsd3b5	mRNA	4.69582	1.40843e-05
67971	Tppp3	mRNA	4.68732	0.0317275
239126	C1qtnf9	mRNA	4.68533	0.0235102
17207	Mcf2l	mRNA	4.67572	0.0312706
18829	Ccl21a	mRNA	4.65405	0.0167299
16651	Sspn	mRNA	4.63916	0.0314342
78408	Fam131a	mRNA	4.61879	0.03949
23999	Twf2	mRNA	4.61019	0.00254548
320100	Relt	mRNA	4.58779	0.0467597
108116	Slco3a1	mRNA	4.56745	0.0100679
78754	Galnt15	mRNA	4.5623	0.0165331
53311	Mybph	mRNA	4.54752	0.0465175
626578	Gbp10	mRNA	4.53733	0.0193521
67606	Fibin	mRNA	4.53503	0.0458071
232345	A2m	mRNA	4.52352	0.0419329
12409	Cbr2	mRNA	4.49611	0.0357311
109828	C7	mRNA	4.4912	0.0130364
236539	Phgdh	mRNA	4.47448	0.00106867
11443	Chrnb1	mRNA	4.44462	0.0257602
57266	Cxcl14	mRNA	4.40391	1.33233e-18
66854	Trim35	mRNA	4.37289	0.0185241
217378	Dnajc27	mRNA	4.36527	0.0255954
77462	Tmem116	mRNA	4.36141	0.000128385
18230	Nxn	mRNA	4.34664	0.0172093
70892	Ttll7	mRNA	4.34075	0.0258843
60613	Kcnq4	mRNA	4.29467	0.0446443
73713	Rbm20	mRNA	4.23981	0.0256865
665700	Hmcn2	mRNA	4.23967	0.0017965
66993	Smarcd3	mRNA	4.2307	0.00955243
14115	Fbln2	mRNA	4.22112	0.00568506
17067	Ly6c1	mRNA	4.22013	0.00562202
20856	Stc2	mRNA	4.20606	0.0435809
225845	Plaat3	mRNA	4.18511	0.0196039
243912	Hspb6	mRNA	4.17291	0.0167299
27357	Gyg	mRNA	4.17	0.012081
268709	Fam107a	mRNA	4.1473	2.97579e-10
29857	Mapk12	mRNA	4.10612	0.023564
244281	Myo16	mRNA	4.09276	0.000709735
24051	Sgcb	mRNA	4.06182	0.0380782
227721	Plpp7	mRNA	4.05401	0.0241381
227526	Cdnf	mRNA	4.00615	0.0434551
55991	Panx1	mRNA	4.00198	4.97714e-05
381217	Fam189a2	mRNA	3.99037	0.0403016
246728	Oas2	mRNA	3.96249	3.96716e-05
23936	Lynx1	mRNA	3.94727	0.0336433
17313	Mgp	mRNA	3.90569	0.0240711
27280	Phlda3	mRNA	3.90175	0.00752942
56434	Tspan3	mRNA	3.8778	0.0263417
216505	Pik3ip1	mRNA	3.87278	0.0476598
98733	Obsl1	mRNA	3.85586	0.0461157
109245	Lrrc39	mRNA	3.84405	0.0389059
103841	Cuedc1	mRNA	3.82325	0.0279155
78688	Nol3	mRNA	3.79049	0.0296296
59056	Evc	mRNA	3.78864	0.035631
18746	Pkm	mRNA	3.7815	0.0272538
14281	Fos	mRNA	3.77666	0.0419942
16852	Lgals1	mRNA	3.77438	0.0261295
18642	Pfkm	mRNA	3.74439	0.0310466
26457	Slc27a1	mRNA	3.74146	0.00421652
238871	Pde4d	mRNA	3.72023	0.0342539
329251	Ppp1r12b	mRNA	3.69915	0.0349755
56190	Rbm38	mRNA	3.69504	0.0399677
75723	Amotl1	mRNA	3.68359	0.0488577
20266	Scn1b	mRNA	3.6819	0.0343047
13400	Dmpk	mRNA	3.67131	0.0400008
22417	Wnt4	mRNA	3.64505	9.48604e-06
17060	Blnk	mRNA	3.58835	0.0372106
12504	Cd4	mRNA	3.58006	0.00592856
70082	Lysmd2	mRNA	3.57035	0.000109286
20360	Sema6c	mRNA	3.56582	0.0436653
74251	Ankrd9	mRNA	3.46133	0.0491455
68680	Fitm1	mRNA	3.43843	0.0052714
66548	Adamtsl5	mRNA	3.43789	0.0442282
11910	Atf3	mRNA	3.42998	0.00488307
67391	Fundc2	mRNA	3.42214	0.0290307
54613	St3gal6	mRNA	3.34676	0.0347202
66447	Mgst3	mRNA	3.25907	0.0228292
15959	Ifit3	mRNA	3.22627	4.42525e-13
23960	Oas1g	mRNA	3.18494	0.00644058
233066	Syne4	mRNA	3.17741	0.000242684
69638	Enho	mRNA	3.16542	0.00191299
667370	Ifit3b	mRNA	3.14569	0.00411385
209588	Sectm1a	mRNA	3.10953	0.0159171
13479	Dpep1	mRNA	3.10625	0.0353307
14738	Gpr12	mRNA	3.10177	0.000460639
99899	Ifi44	mRNA	3.10076	0.00137597
66060	Cystm1	mRNA	3.09141	0.010416
107272	Psat1	mRNA	3.08381	0.00326885
108012	Ap1s2	mRNA	3.04009	0.0459422
14311	Cidec	mRNA	3.03376	9.00141e-06
20347	Sema3b	mRNA	3.03173	0.0088472
232560	Caprin2	mRNA	2.99596	0.000131334
11674	Aldoa	mRNA	2.98638	0.0230283
12490	Cd34	mRNA	2.94298	0.0465175
23962	Oasl2	mRNA	2.91226	3.86297e-08
110454	Ly6a	mRNA	2.88778	1.93339e-07
27400	Hsd17b6	mRNA	2.88726	6.06135e-06
223672	Apol9a	mRNA	2.84933	1.77891e-05
320365	Fry	mRNA	2.83804	0.0462082
229595	Adamtsl4	mRNA	2.79364	0.000162685
24110	Usp18	mRNA	2.73925	5.00777e-06
15951	Ifi204	mRNA	2.70051	0.0208689
54123	Irf7	mRNA	2.69379	6.59794e-08
23886	Gdf15	mRNA	2.66787	0.000919011
108114	Slc22a7	mRNA	2.66455	0.0019703
64136	Sdf2l1	mRNA	2.65667	0.000330066
22340	Vegfb	mRNA	2.62038	0.00557181
15507	Hspb1	mRNA	2.59641	0.0115238
234365	Yjefn3	mRNA	2.57569	0.0455378
15901	Id1	mRNA	2.57251	3.38278e-07
102857	Slc6a8	mRNA	2.56094	0.00333009
71898	Apol9b	mRNA	2.55282	1.19377e-05
58185	Rsad2	mRNA	2.53868	0.0361181
100037278	Niban3	mRNA	2.53372	0.017595
15957	Ifit1	mRNA	2.53238	0.000179702
55932	Gbp3	mRNA	2.49655	0.00024538
213539	Bag2	mRNA	2.49265	0.0425266
15460	Hr	mRNA	2.49139	0.0310946
78558	Htra3	mRNA	2.48788	0.0299051
100041687	Mup8	mRNA	2.47012	0.0407288
26415	Mapk13	mRNA	2.44578	0.0026811
57785	Rangrf	mRNA	2.32784	0.0161123
67834	Idh3a	mRNA	2.32572	0.0323806
103406	Zfr2	mRNA	2.31147	0.0249667
100043207	Amy2a1	mRNA	2.28287	0.00219031
432555	Gm5431	mRNA	2.25583	0.0403177
243914	Lgi4	mRNA	2.20329	0.0218008
72709	C1qtnf6	mRNA	2.19483	0.00142347
100038882	Isg15	mRNA	2.19237	1.82926e-06
75404	Arhgap36	mRNA	2.18831	0.046678
15567	Slc6a4	mRNA	2.10713	0.0476797
93703	Pcdhgb6	mRNA	2.06331	0.0419805
69994	Rsc1a1	mRNA	2.03035	0.0199108
73608	Marveld3	mRNA	2.02778	0.0449819
20965	Syn2	mRNA	2.00809	0.00449859
52668	Ifi27	mRNA	1.99439	0.000207401
246730	Oas1a	mRNA	1.99249	0.000155796
327978	Slfn5	mRNA	1.97811	0.0470985
269854	Nat14	mRNA	1.93778	0.0476912
21400	Tcea2	mRNA	1.91827	0.00449859
21822	Tgtp1	mRNA	1.9162	0.00449859
110595	Timp4	mRNA	1.90269	0.00866442
216233	Socs2	mRNA	1.90213	0.0122039
12512	Cd63	mRNA	1.89167	0.0397518
110794	Cebpe	mRNA	1.88558	0.0470985
100040298	Gm15501	mRNA	1.8554	0.000122313
17768	Mthfd2	mRNA	1.8552	0.00115088
621697	Rpl32l	mRNA	1.83898	0.0123218
230721	Pabpc4	mRNA	1.81008	0.00095396
21816	Tgm1	mRNA	1.79238	0.0204416
320234	Ccdc66	mRNA	1.78063	0.0371751
53322	Nucb2	mRNA	1.76607	0.0112079
231507	Plac8	mRNA	1.75344	0.00738952
67775	Rtp4	mRNA	1.75195	5.46065e-06
219132	Phf11d	mRNA	1.74594	0.0347284
14734	Gpc3	mRNA	1.73647	0.0350049
110956	D17H6S56E-5	mRNA	1.72496	0.0185241
17245	Mdm1	mRNA	1.67379	0.0102249
384783	Irs2	mRNA	1.67257	0.00415687
100702	Gbp6	mRNA	1.66898	0.0205861
100039796	Tgtp2	mRNA	1.66474	0.0436049
20393	Sgk1	mRNA	1.66468	0.0489575
68028	Rpl22l1	mRNA	1.66425	0.00107794
69479	1700029J07Rik	mRNA	1.6544	0.0185241
64074	Smoc2	mRNA	1.61859	0.00169059
378462	Morn2	mRNA	1.61107	1.68979e-05
327959	Xaf1	mRNA	1.60779	0.0114474
74480	Samd4	mRNA	1.60109	0.0389976
27279	Tnfrsf12a	mRNA	1.59703	9.22084e-08
20085	Rps19	mRNA	1.58661	5.36592e-05
68490	Zfp579	mRNA	1.57423	0.000859065
20539	Slc7a5	mRNA	1.56873	0.000878576
16145	Igtp	mRNA	1.54615	0.044546
100126824	Sco2	mRNA	1.54477	0.018798
56297	Arl6	mRNA	1.53594	0.0224204
53885	Nphp1	mRNA	1.53394	0.032739
80904	Dtx3	mRNA	1.505	0.0153713
235283	Gramd1b	mRNA	1.4898	0.00101426
20088	Rps24	mRNA	1.48275	1.99792e-06
233899	Ccdc189	mRNA	1.47688	0.0261207
236573	Gbp9	mRNA	1.44699	0.0392495
243906	Zfp14	mRNA	1.43343	0.00798011
12550	Cdh1	mRNA	1.42869	0.041412
20042	Rps12	mRNA	1.38215	4.97824e-05
54396	Irgm2	mRNA	1.3818	0.00317031
329324	Syt14	mRNA	1.38013	0.0405795
66489	Rpl35	mRNA	1.37782	0.00117363
232566	Amn1	mRNA	1.36823	0.0229892
104871	Spata7	mRNA	1.36138	0.0470592
57294	Rps27	mRNA	1.34973	4.22213e-05
67759	Plgrkt	mRNA	1.34702	0.042686
267019	Rps15a	mRNA	1.34684	8.53776e-06
19896	Rpl10a	mRNA	1.34055	0.00520232
19951	Rpl32	mRNA	1.33168	0.00186722
67427	Rps20	mRNA	1.325	9.62692e-05
231655	Oasl1	mRNA	1.32293	0.0197854
66497	Cmss1	mRNA	1.31625	0.0403105
226778	Mark1	mRNA	1.31066	0.0470985
60507	Qtrt1	mRNA	1.31008	0.0185782
270106	Rpl13	mRNA	1.30647	0.00673054
20684	Sp100	mRNA	1.30316	0.0139422
74551	Pck2	mRNA	1.29476	0.0127047
20055	Rps16	mRNA	1.2838	0.00653665
67851	Mtres1	mRNA	1.27181	0.00494089
319195	Rpl17	mRNA	1.26467	0.0174866
20116	Rps8	mRNA	1.26385	0.00333009
57808	Rpl35a	mRNA	1.25493	0.00272525
23917	Impdh1	mRNA	1.25376	0.0325201
68695	Hddc3	mRNA	1.24643	0.01028
320655	Pgap3	mRNA	1.24217	0.0184161
226154	Lzts2	mRNA	1.21239	0.0191698
15903	Id3	mRNA	1.20982	1.4667e-05
55949	Eef1b2	mRNA	1.19493	0.00349231
14694	Rack1	mRNA	1.19387	0.0274729
16785	Rpsa	mRNA	1.19238	0.0123218
21346	Tagln2	mRNA	1.18036	0.0076062
76846	Rps9	mRNA	1.17466	0.00888193
114641	Rpl31	mRNA	1.17343	0.00578839
619441	Tnfsfm13	mRNA	1.17026	0.0214794
76808	Rpl18a	mRNA	1.16513	0.0112079
26451	Rpl27a	mRNA	1.16262	0.0282994
211429	Pla2g4b	mRNA	1.16195	0.0229851
20054	Rps15	mRNA	1.16075	0.0192402
54217	Rpl36	mRNA	1.15805	0.0123218
269261	Rpl12	mRNA	1.15054	0.025998
22121	Rpl13a	mRNA	1.14764	0.0131926
68052	Rps13	mRNA	1.14167	0.000188922
19944	Rpl29	mRNA	1.13734	0.0325092
213393	Depp1	mRNA	1.13354	0.0472237
70772	Ggnbp1	mRNA	1.13112	0.00358838
20102	Rps4x	mRNA	1.12671	0.00169059
16391	Irf9	mRNA	1.11243	0.000441941
19732	Rgl2	mRNA	1.10921	0.00014209
18769	Pkig	mRNA	1.10461	0.049255
20103	Rps5	mRNA	1.10031	0.00970915
67097	Rps10	mRNA	1.0974	0.0460369
56075	Pdss1	mRNA	1.09618	0.0299677
268449	Rpl23a	mRNA	1.09216	0.00399059
100532	Rell1	mRNA	1.08913	0.00685331
20005	Rpl9	mRNA	1.08501	0.000715026
217149	Cisd3	mRNA	1.08403	0.00226218
65019	Rpl23	mRNA	1.08306	0.0275861
240514	Ccdc85b	mRNA	1.07761	0.0365473
68106	Nt5c3b	mRNA	1.07105	0.0398772
67248	Rpl39	mRNA	1.06168	0.0102872
20115	Rps7	mRNA	1.05944	0.0202783
20091	Rps3a1	mRNA	1.0427	0.00856757
20044	Rps14	mRNA	1.03933	0.000889249
67186	Rplp2	mRNA	1.03793	0.00328055
19946	Rpl30	mRNA	1.03716	0.00517902
68193	Rpl24	mRNA	1.0311	0.0016069
20463	Cox7a2l	mRNA	1.0217	0.000723212
66481	Rps21	mRNA	1.01358	0.000131245
18186	Nrp1	mRNA	0.998693	0.00200849
627352	Morf4l1b	mRNA	0.998168	0.00227635
67115	Rpl14	mRNA	0.99329	0.046231
68436	Rpl34	mRNA	0.992438	0.0219617
67160	Eef1g	mRNA	0.990914	0.000213531
118568607	LOC118568607	mRNA	0.985673	0.0180664
75617	Rps25	mRNA	0.979089	5.94223e-07
78294	Rps27a	mRNA	0.976956	0.0299417
19899	Rpl18	mRNA	0.975394	0.0299565
93694	Clec2d	mRNA	0.972637	0.0146743
50780	Rgs3	mRNA	0.969302	0.0253686
171210	Acot2	mRNA	0.964586	0.0153713
66475	Rps23	mRNA	0.956595	0.0390255
19981	Rpl37a	mRNA	0.949598	0.0467203
18938	Ppp1r14b	mRNA	0.944407	5.264e-06
20068	Rps17	mRNA	0.937934	0.0476434
66175	Mustn1	mRNA	0.929684	0.042089
54563	Nup210	mRNA	0.928984	4.06953e-05
27050	Rps3	mRNA	0.926187	0.018917
22154	Tubb5	mRNA	0.922935	0.0296575
66279	Tmem218	mRNA	0.918874	0.0358693
17448	Mdh2	mRNA	0.901365	0.0398772
68512	Tomm5	mRNA	0.901229	0.000392658
66656	Eef1d	mRNA	0.90048	0.00582991
215494	Pomgnt2	mRNA	0.895641	0.0261998
56040	Rplp1	mRNA	0.894962	0.0180374
13685	Eif4ebp1	mRNA	0.894032	3.28033e-06
59046	Arpp19	mRNA	0.887573	0.0281521
54127	Rps28	mRNA	0.882183	0.0230679
22070	Tpt1	mRNA	0.881037	0.00347949
545622	Ptpn3	mRNA	0.86684	0.0353307
19934	Rpl22	mRNA	0.862611	0.0257602
66480	Rpl15	mRNA	0.856447	0.00756601
68401	G6pc3	mRNA	0.850974	0.0470985
66594	Uqcr11	mRNA	0.826359	0.00712233
672511	Rnf213	mRNA	0.825999	0.00114867
68241	Mcrip2	mRNA	0.823789	0.0080355
69662	2310061I04Rik	mRNA	0.820997	0.013436
22381	Tceal9	mRNA	0.810957	0.0261295
66085	Eif3f	mRNA	0.809361	0.0119547
67903	Gipc1	mRNA	0.793547	0.0100679
20174	Ruvbl2	mRNA	0.788132	0.00930721
268749	Rnf31	mRNA	0.783072	0.00766909
242109	Zfp697	mRNA	0.780094	0.0436653
23918	Impdh2	mRNA	0.752478	0.0336407
66090	Ypel3	mRNA	0.7511	0.00655677
330050	Fam185a	mRNA	0.746389	0.0311329
66940	Shisa5	mRNA	0.743022	0.0249903
66576	Uqcrh	mRNA	0.740703	0.0390255
66152	Uqcr10	mRNA	0.739102	0.00589804
12125	Bcl2l11	mRNA	0.73765	0.0407878
66124	Josd2	mRNA	0.734459	0.0175924
21917	Tmpo	mRNA	0.731696	0.0126852
108169072	Gm6139	mRNA	0.728693	0.0472834
52123	Agpat5	mRNA	0.712468	0.0368603
78308	Gpr108	mRNA	0.710933	0.00247043
107734	Mrpl30	mRNA	0.709879	0.0380437
12859	Cox5b	mRNA	0.701932	0.0261295
72357	2210016L21Rik	mRNA	0.679118	0.0371751
96979	Ptges2	mRNA	0.66931	0.0460369
17749	Polr2k	mRNA	0.647023	0.0403016
110959	Nudt19	mRNA	0.641538	0.0222278
235459	Gtf2a2	mRNA	0.638271	0.035631
67942	Atp5g2	mRNA	0.636485	0.00317039
22375	Wars	mRNA	0.629438	0.014715
75687	Ripor1	mRNA	0.625681	0.0203259
14470	Rabac1	mRNA	0.623265	0.0462922
70186	Fam162a	mRNA	0.61627	0.0296296
12626	Cetn3	mRNA	0.602267	0.0307734
30957	Mapk8ip3	mRNA	0.587399	0.0415586
56690	Mlycd	mRNA	0.586297	0.0189474
69702	Ndufaf1	mRNA	0.577786	0.0186205
15382	Hnrnpa1	mRNA	0.575672	0.0267237
14225	Fkbp1a	mRNA	0.55762	0.0167832
74552	Nipal3	mRNA	0.550351	0.0390255
23825	Banf1	mRNA	0.550102	0.0212417
52626	Cdkn2aipnl	mRNA	0.546773	0.0399395
15381	Hnrnpc	mRNA	0.544016	0.0147777
67952	Tomm20	mRNA	0.53174	0.0149891
67184	Ndufa13	mRNA	0.527531	0.0403016
28028	Mrpl50	mRNA	0.522634	0.00583598
67130	Ndufa6	mRNA	0.511258	0.0266289
83486	Rbm5	mRNA	0.505253	0.0350049
66420	Polr2e	mRNA	0.501055	0.048995
57912	Cdc42se1	mRNA	0.493841	0.0445418
20638	Snrpb	mRNA	0.447059	0.0273328
20597	Smpd1	mRNA	0.442095	0.0273112
108664	Atp6v1h	mRNA	-0.415109	0.0395354
110611	Hdlbp	mRNA	-0.419704	0.0311329
27277	Golga5	mRNA	-0.472188	0.0319251
224647	Ilrun	mRNA	-0.488305	0.0147703
66549	Aggf1	mRNA	-0.496114	0.0296575
56709	Dnajb12	mRNA	-0.505136	0.0275861
56208	Becn1	mRNA	-0.505272	0.0206934
74330	Dnajc14	mRNA	-0.508707	0.0279918
20286	Zc3h7b	mRNA	-0.522615	0.0497486
67800	Dgat2	mRNA	-0.523427	0.00582991
77040	Atg16l1	mRNA	-0.530436	0.0436219
72124	Seh1l	mRNA	-0.530716	0.0461157
71538	Fbxo9	mRNA	-0.536491	0.0445418
69470	Tmem127	mRNA	-0.537966	0.0279441
223978	Cpped1	mRNA	-0.549363	0.0307734
329828	Myorg	mRNA	-0.552733	0.0294392
16211	Kpnb1	mRNA	-0.555641	0.00152594
53414	Bysl	mRNA	-0.558251	0.017004
231050	Galnt11	mRNA	-0.56412	0.0310946
20848	Stat3	mRNA	-0.566634	0.00738952
18786	Plaa	mRNA	-0.583381	0.00374888
56453	Mbtps1	mRNA	-0.585502	0.0195261
14387	Gaa	mRNA	-0.588168	0.000972627
18107	Nmt1	mRNA	-0.597527	0.00227471
19298	Pex19	mRNA	-0.609497	0.0328902
70247	Psmd1	mRNA	-0.61123	0.00496092
18717	Pip5k1c	mRNA	-0.614948	0.0177431
67054	Paics	mRNA	-0.616083	0.0269598
68421	Lmbrd1	mRNA	-0.6213	0.0358571
641340	Nrbf2	mRNA	-0.641463	0.01028
99371	Arfgef2	mRNA	-0.641576	0.0192669
72194	Fbxl20	mRNA	-0.643841	0.0248882
80985	Trim44	mRNA	-0.647673	0.0372563
19063	Ppt1	mRNA	-0.654922	0.00675326
64340	Dhx38	mRNA	-0.657204	0.035631
230796	Wdtc1	mRNA	-0.668307	0.00324227
108735	Sft2d2	mRNA	-0.678697	0.0414185
21763	Tex2	mRNA	-0.680783	0.0269598
22241	Ulk1	mRNA	-0.681155	1.06917e-05
71817	Tmem50a	mRNA	-0.681576	0.00273709
52440	Tax1bp1	mRNA	-0.683212	0.000184099
16976	Lrpap1	mRNA	-0.686183	0.0471178
210135	Zfp180	mRNA	-0.693101	0.0459762
63828	Fn3k	mRNA	-0.699296	0.0229851
12336	Capns1	mRNA	-0.699814	0.00673424
28088	Rtcb	mRNA	-0.69991	0.0026811
71881	Apmap	mRNA	-0.70394	0.0278046
52837	Tmx4	mRNA	-0.704796	0.0323806
213827	Arcn1	mRNA	-0.711877	0.0105205
50884	Nckap1	mRNA	-0.712069	0.00228928
79555	BC005537	mRNA	-0.71211	0.0274102
71927	Itfg1	mRNA	-0.71747	0.0292609
12177	Bnip3l	mRNA	-0.717744	0.00522363
268291	Rnf217	mRNA	-0.723077	0.0467203
69568	Vkorc1l1	mRNA	-0.723868	0.00051791
59287	Ncstn	mRNA	-0.725836	0.00427377
67398	Srpr	mRNA	-0.727938	6.17727e-05
22249	Unc13b	mRNA	-0.732428	0.0344308
227377	Farp2	mRNA	-0.741551	0.026122
19246	Ptpn1	mRNA	-0.748122	0.0105205
102103	Mtus1	mRNA	-0.750545	0.00118319
70296	Tbc1d13	mRNA	-0.758893	0.00854818
71900	Tmem106b	mRNA	-0.762868	0.00340735
100121	Tdrd7	mRNA	-0.762984	0.00239354
16589	Uhmk1	mRNA	-0.764466	0.00954203
16363	Irf2	mRNA	-0.771251	0.00475737
52696	Zwint	mRNA	-0.771408	0.000505352
97863	Fam8a1	mRNA	-0.773027	0.000906441
20912	Stxbp3	mRNA	-0.77709	0.0069492
209357	Gtf2h3	mRNA	-0.779017	0.0419942
106021	Topors	mRNA	-0.780561	0.0239239
109263	Rlf	mRNA	-0.781204	0.0119547
214585	Spg11	mRNA	-0.784833	0.0424391
17122	Mxd4	mRNA	-0.785296	0.000648269
14600	Ghr	mRNA	-0.79129	7.19358e-06
15107	Hadh	mRNA	-0.794812	0.00157683
231151	Tada2b	mRNA	-0.79689	0.022752
109700	Itga1	mRNA	-0.805106	0.00420226
14673	Gna12	mRNA	-0.80529	0.00656313
330662	Dock1	mRNA	-0.805934	0.0206369
22724	Zbtb7b	mRNA	-0.806249	0.0302526
12226	Btg1	mRNA	-0.807017	0.0139359
102247	Gpat4	mRNA	-0.80809	0.0142633
15254	Hint1	mRNA	-0.80845	8.02574e-08
66624	Spcs2	mRNA	-0.80938	0.0326276
52892	Sco1	mRNA	-0.80941	0.00788359
71999	Fbxo22	mRNA	-0.811781	0.0153723
66146	Maco1	mRNA	-0.811912	0.000515207
383295	Ypel5	mRNA	-0.812661	0.00694448
50887	Hmgn5	mRNA	-0.813947	1.03871e-05
57437	Golga7	mRNA	-0.816711	0.00142691
114896	Afg3l1	mRNA	-0.818358	1.96328e-07
60525	Acss2	mRNA	-0.818404	0.0213287
227937	Pkp4	mRNA	-0.819729	0.00578839
53334	Gosr1	mRNA	-0.820018	0.00656313
320011	Uggt1	mRNA	-0.822636	0.000850617
105428	Fam149b	mRNA	-0.832908	4.00368e-05
110821	Pcca	mRNA	-0.833709	0.000324906
140483	Hnmt	mRNA	-0.841451	0.0447276
69981	Tmem30a	mRNA	-0.847731	0.0143752
58245	Gpr180	mRNA	-0.848193	0.0310946
225049	Ttc7	mRNA	-0.851333	0.000329725
226823	Kctd3	mRNA	-0.855011	0.00278461
66616	Snx9	mRNA	-0.855071	0.000397079
338366	Mia3	mRNA	-0.861724	0.012911
14081	Acsl1	mRNA	-0.863437	0.0228686
67437	Ssr3	mRNA	-0.867026	0.0465175
13663	Ei24	mRNA	-0.868246	0.0239239
67489	Ap4b1	mRNA	-0.868739	0.040108
16412	Itgb1	mRNA	-0.899192	0.0354065
234353	Psd3	mRNA	-0.900356	0.0176416
69906	Slc25a32	mRNA	-0.902287	0.00241815
231637	Ssh1	mRNA	-0.905511	0.0019504
93679	Trim8	mRNA	-0.905624	0.00594444
22134	Tgoln1	mRNA	-0.913305	0.0399677
229709	Ahcyl1	mRNA	-0.914607	0.0195931
99375	Cul4a	mRNA	-0.916681	0.0221018
67472	Mtfr1	mRNA	-0.917281	0.00587338
17256	Mea1	mRNA	-0.917968	0.0014784
15510	Hspd1	mRNA	-0.923507	0.0437032
74617	Scpep1	mRNA	-0.929974	0.0137951
15975	Ifnar1	mRNA	-0.935783	2.92831e-06
68133	Gcsh	mRNA	-0.936649	2.35533e-09
68032	Emc4	mRNA	-0.938674	1.71685e-06
231474	Paqr3	mRNA	-0.940466	0.0399395
65246	Xpo7	mRNA	-0.94341	0.0134197
18099	Nlk	mRNA	-0.943428	0.0436653
16973	Lrp5	mRNA	-0.948996	0.025998
74268	Aven	mRNA	-0.95072	0.000147388
276846	Pigs	mRNA	-0.954001	0.00078401
69635	Dapk1	mRNA	-0.95569	0.0117939
76108	Rap2a	mRNA	-0.957476	0.000668391
14489	Mtpn	mRNA	-0.958797	0.000279215
14062	F2r	mRNA	-0.962588	0.00026144
12492	Scarb2	mRNA	-0.96465	0.00176112
12633	Cflar	mRNA	-0.969968	0.0130364
11722	Amy1	mRNA	-0.971707	0.000155387
227731	Slc25a25	mRNA	-0.973381	0.0132116
70425	Csnk1g3	mRNA	-0.975171	0.00241815
319876	Cobll1	mRNA	-0.976959	0.0138981
70495	Atp6ap2	mRNA	-0.982265	0.00660502
74427	Eaf1	mRNA	-0.984636	0.0406927
214048	Larp1b	mRNA	-0.985245	4.05015e-05
66309	Tmem128	mRNA	-0.98733	0.000315556
93834	Peli2	mRNA	-0.989941	0.00919958
18670	Abcb4	mRNA	-0.996603	0.0461157
54650	Sfmbt1	mRNA	-0.996985	0.00280516
237898	Usp32	mRNA	-1.00331	0.0215827
26357	Abcg2	mRNA	-1.00433	0.00736643
338367	Myo1d	mRNA	-1.0045	0.0441408
76608	Hectd3	mRNA	-1.00838	8.42249e-05
110960	Tars	mRNA	-1.00843	0.0470985
21887	Tle3	mRNA	-1.01338	0.0442282
238692	Zfp874a	mRNA	-1.01662	0.000965939
12361	Cask	mRNA	-1.01663	0.0282994
94221	Gopc	mRNA	-1.01698	0.00254548
14104	Fasn	mRNA	-1.0213	0.0296296
20787	Srebf1	mRNA	-1.02158	0.00389985
107358	Tm9sf3	mRNA	-1.02276	0.00112972
19262	Ptpra	mRNA	-1.02716	2.4917e-07
72621	Pdzd11	mRNA	-1.02855	0.000419821
22782	Slc30a1	mRNA	-1.03559	0.00411385
68944	Tmco1	mRNA	-1.0435	0.000202936
67333	Stk35	mRNA	-1.04454	0.00150033
100416706	Zfp729b	mRNA	-1.04666	0.0424718
16439	Itpr2	mRNA	-1.05926	0.000306883
67771	Arpc5	mRNA	-1.06263	0.000928341
19128	Pros1	mRNA	-1.06319	5.6207e-07
20168	Rtn3	mRNA	-1.07356	5.94223e-07
76088	Dock8	mRNA	-1.07374	0.0407288
72477	Tmem87b	mRNA	-1.07906	7.68742e-10
210998	Fam91a1	mRNA	-1.08704	0.0165799
56515	Rnf138	mRNA	-1.09087	0.0370237
20338	Sel1l	mRNA	-1.09141	0.00924714
212862	Chpt1	mRNA	-1.09147	0.0143002
50490	Nox4	mRNA	-1.0922	0.0399395
72007	Fndc3b	mRNA	-1.09437	0.0310466
66713	Actr2	mRNA	-1.09675	0.000345201
72881	Zdhhc4	mRNA	-1.10097	0.0102249
14137	Fdft1	mRNA	-1.10161	0.0272085
68465	Adipor2	mRNA	-1.10627	0.00494089
94219	Cnnm2	mRNA	-1.10693	0.0310946
28193	Reep3	mRNA	-1.10904	0.0403262
21749	Terf1	mRNA	-1.11281	0.0170501
71918	Zcchc24	mRNA	-1.11363	5.86595e-05
109731	Maob	mRNA	-1.11919	2.4084e-08
76184	Abca6	mRNA	-1.13128	0.0353307
68420	Ankrd13a	mRNA	-1.13143	1.85731e-06
67010	Rbm7	mRNA	-1.15321	0.00050696
58911	Sumf1	mRNA	-1.15406	0.00103254
15926	Idh1	mRNA	-1.1626	0.0162152
225010	Lclat1	mRNA	-1.16561	3.7113e-05
212285	Arap2	mRNA	-1.16825	0.0262441
56316	Ggcx	mRNA	-1.16948	0.0164196
230709	Zmpste24	mRNA	-1.18234	0.00694448
242126	Slc22a15	mRNA	-1.18868	0.00322831
80907	Lactb	mRNA	-1.19554	0.00108739
68178	Cgnl1	mRNA	-1.19599	0.0472834
11502	Adam9	mRNA	-1.19711	0.0380782
215474	Sec22c	mRNA	-1.20612	9.13365e-05
12487	Cd28	mRNA	-1.207	0.0350049
19272	Ptprk	mRNA	-1.21494	0.0143002
66881	Pcyox1	mRNA	-1.21601	0.00214917
76763	Mospd2	mRNA	-1.22055	0.0113232
75735	Pank1	mRNA	-1.22208	2.99586e-05
54447	Asah2	mRNA	-1.2264	0.0169507
67610	Rspry1	mRNA	-1.22712	0.00223105
12367	Casp3	mRNA	-1.23446	0.0154872
17174	Masp1	mRNA	-1.23527	0.00254707
235293	Sc5d	mRNA	-1.24251	0.0272843
12728	Clcn5	mRNA	-1.24634	0.0255136
14302	Frk	mRNA	-1.24721	0.018917
74022	Glyr1	mRNA	-1.24981	3.96403e-14
67844	Rab32	mRNA	-1.25484	0.0252044
52014	Nus1	mRNA	-1.25934	1.6342e-08
13032	Ctsc	mRNA	-1.26934	2.4084e-08
16348	Invs	mRNA	-1.27179	0.0112079
17434	Mocs2	mRNA	-1.27908	0.00756601
72043	Sulf2	mRNA	-1.28053	0.000987251
67664	Rnf125	mRNA	-1.28627	0.00956836
11639	Ak4	mRNA	-1.29297	0.00771885
11488	Adam11	mRNA	-1.29347	0.0196039
17158	Man2a1	mRNA	-1.29469	0.0173448
16889	Lipa	mRNA	-1.29657	0.0258136
26949	Vat1	mRNA	-1.29995	0.000671994
97487	Cmtm4	mRNA	-1.30036	4.79136e-06
104112	Acly	mRNA	-1.30445	6.61772e-05
624286	Cfhr3	mRNA	-1.3067	0.0460369
107476	Acaca	mRNA	-1.30907	0.00120208
243659	Styk1	mRNA	-1.30929	0.00141067
99586	Dpyd	mRNA	-1.30961	0.0178092
194590	Reps2	mRNA	-1.31191	0.00808724
227541	Camk1d	mRNA	-1.32035	0.00185808
15483	Hsd11b1	mRNA	-1.33081	0.0213287
328133	Slc39a9	mRNA	-1.33641	3.41921e-05
19266	Ptprd	mRNA	-1.33816	0.00580248
68801	Elovl5	mRNA	-1.33973	0.0306837
227737	Niban2	mRNA	-1.3431	0.0346572
226178	Wbp1l	mRNA	-1.34503	0.000278542
381126	Garem1	mRNA	-1.36599	0.000167316
66307	Isoc1	mRNA	-1.36949	0.000213928
269823	Pon3	mRNA	-1.40872	3.59816e-05
338365	Slc41a2	mRNA	-1.41516	0.0248882
66979	Pole4	mRNA	-1.41713	0.000126688
57342	Parva	mRNA	-1.41928	1.23996e-05
20667	Sox12	mRNA	-1.41939	0.0145432
217082	Hlf	mRNA	-1.42113	0.000858272
17380	Mme	mRNA	-1.4282	0.0010252
246278	Cd207	mRNA	-1.42891	0.0460591
231510	Gpat3	mRNA	-1.43715	2.61688e-05
75985	Rab30	mRNA	-1.44127	2.34589e-05
13999	Gm14288	mRNA	-1.44732	0.00225012
17936	Nab1	mRNA	-1.46111	1.73487e-09
16987	Lss	mRNA	-1.47843	0.0265334
13358	Slc25a1	mRNA	-1.48992	0.0438922
278279	Tmtc2	mRNA	-1.495	0.041412
22619	Siae	mRNA	-1.49594	0.00079103
319554	Idi1	mRNA	-1.5057	0.0108187
214403	Gm4788	mRNA	-1.5069	0.00468612
17076	Ly75	mRNA	-1.51243	0.0256809
12819	Col15a1	mRNA	-1.52159	0.00721827
13360	Dhcr7	mRNA	-1.5223	0.0399395
71954	Suds3	mRNA	-1.52621	0.0177309
13036	Ctsh	mRNA	-1.53005	0.0113351
67087	Ctnnbip1	mRNA	-1.53388	3.24135e-07
329910	Acot11	mRNA	-1.54529	8.73422e-10
212114	Nhlrc3	mRNA	-1.546	0.000313547
14183	Fgfr2	mRNA	-1.54915	0.00832463
240638	Slc16a12	mRNA	-1.55268	0.0153713
14739	S1pr2	mRNA	-1.55737	0.00668447
28253	Slco1b2	mRNA	-1.55871	0.0186075
76355	Tgds	mRNA	-1.56968	1.31098e-07
14667	Gm2a	mRNA	-1.5749	0.0112318
11777	Ap3s1	mRNA	-1.5974	4.67196e-05
50702	Cfhr1	mRNA	-1.61124	0.0149236
170829	Tram2	mRNA	-1.61394	0.00738952
103140	Gstt3	mRNA	-1.61674	0.0307734
170439	Elovl6	mRNA	-1.61909	0.017004
19220	Ptgfr	mRNA	-1.62369	0.00565353
20135	Rrm2	mRNA	-1.63025	0.000954628
232430	Crebl2	mRNA	-1.6369	3.38069e-08
103142	Rdh9	mRNA	-1.64813	0.0365804
225913	Tkfc	mRNA	-1.65335	0.0468743
74156	Acot12	mRNA	-1.656	0.0147703
13809	Enpep	mRNA	-1.65714	0.000131334
192136	Sugct	mRNA	-1.66366	0.0274102
237553	Trhde	mRNA	-1.6676	0.00326885
170459	Stard4	mRNA	-1.67102	0.00755905
192156	Mvd	mRNA	-1.67158	4.15923e-05
320405	Cadps2	mRNA	-1.68131	0.00476574
208715	Hmgcs1	mRNA	-1.68303	0.00227471
227120	Plcl1	mRNA	-1.70315	3.18777e-05
223337	Ugt3a2	mRNA	-1.71785	0.0279918
107770	Tm6sf2	mRNA	-1.72317	0.00911785
18194	Nsdhl	mRNA	-1.74488	0.0045984
216227	Slc17a8	mRNA	-1.74643	0.00972721
17436	Me1	mRNA	-1.75955	7.65251e-05
381994	E030018B13Rik	mRNA	-1.7623	0.00433614
56318	Acpp	mRNA	-1.76381	1.29607e-05
69772	Bdh2	mRNA	-1.76424	0.00449859
66234	Msmo1	mRNA	-1.7698	0.0337831
235674	Acaa1b	mRNA	-1.7761	0.0482829
19683	Rdh16	mRNA	-1.81034	0.0249903
22445	Xlr3a	mRNA	-1.82497	0.00756601
380660	Acss3	mRNA	-1.82606	5.55411e-11
20860	Sult1e1	mRNA	-1.84364	0.00110514
14376	Ganab	mRNA	-1.87918	2.4917e-07
70853	Vwa3b	mRNA	-1.8807	0.000108686
68283	9530077C05Rik	mRNA	-1.88242	0.0337669
21835	Thrsp	mRNA	-1.89534	0.0162152
237082	Nxt2	mRNA	-1.90022	8.78149e-07
15490	Hsd17b7	mRNA	-1.9023	0.00568506
18407	Orm3	mRNA	-1.90884	0.0165331
231070	Insig1	mRNA	-1.9102	0.00364611
67477	Abhd15	mRNA	-1.92364	0.000345201
105887	Ugt3a1	mRNA	-1.93129	0.0117939
11804	Aplp2	mRNA	-1.95751	5.97352e-29
216454	Rdh16f2	mRNA	-1.99366	0.0403016
13121	Cyp51	mRNA	-1.99733	0.0035896
234911	Mmp27	mRNA	-2.0025	4.86021e-06
75746	Morc4	mRNA	-2.0246	1.31098e-07
15357	Hmgcr	mRNA	-2.03141	0.00179208
244209	Cyp2r1	mRNA	-2.03642	0.00756601
195531	Zfp982	mRNA	-2.03838	0.00234938
71760	Etnppl	mRNA	-2.07676	0.000306206
373864	Col27a1	mRNA	-2.08991	1.45316e-05
320127	Dgki	mRNA	-2.12872	0.033197
635702	Naaladl2	mRNA	-2.14688	0.0405844
18534	Pck1	mRNA	-2.16483	0.0014781
102866	Pls3	mRNA	-2.17228	4.28683e-11
14453	Gas2	mRNA	-2.1943	6.54925e-08
394434	Ugt1a9	mRNA	-2.22239	0.00138965
233005	Cyp2a22	mRNA	-2.23381	0.00822335
14121	Fbp1	mRNA	-2.23511	9.50643e-05
13098	Cyp2c39	mRNA	-2.28796	0.0389976
13119	Cyp4a14	mRNA	-2.32179	0.0224876
17968	Ncam2	mRNA	-2.35563	0.00615271
110196	Fdps	mRNA	-2.36347	0.00118011
394430	Ugt1a10	mRNA	-2.38319	0.0025253
14262	Fmo3	mRNA	-2.42734	3.96716e-05
16891	Lipg	mRNA	-2.43435	0.000215481
104158	Ces1d	mRNA	-2.439	4.99215e-08
13117	Cyp4a10	mRNA	-2.45033	0.00685331
76574	Mfsd2a	mRNA	-2.45228	0.00904934
18770	Pklr	mRNA	-2.46389	0.000164438
12840	Col9a2	mRNA	-2.64538	0.0153713
17777	Mttp	mRNA	-2.69809	1.5499e-06
20249	Scd1	mRNA	-2.74185	0.00117363
16398	Itga2	mRNA	-2.77049	4.2122e-06
394433	Ugt1a5	mRNA	-2.77071	0.00014209
259302	Srgap3	mRNA	-2.85919	3.61938e-08
11549	Adra1a	mRNA	-2.96305	3.06712e-08
19116	Prlr	mRNA	-3.06622	1.154e-07
230603	Ttc39a	mRNA	-3.25804	1.22487e-05
17287	Mep1a	mRNA	-3.35974	0.000317052
13096	Cyp2c37	mRNA	-3.45997	0.000893486
50786	Hs6st2	mRNA	-3.50993	0.00727184
56554	Raet1d	mRNA	-3.58433	1.07333e-08
234564	Ces1f	mRNA	-4.24973	7.9582e-17
13897	Ces1e	mRNA	-4.286	2.65255e-11
20859	Sult2a1	mRNA	-4.64352	2.22421e-05
333424	A4gnt	mRNA	-4.67999	0.032739
70701	Nipal1	mRNA	-5.04989	0.000893486
118567625	LOC118567625	mRNA	-5.67445	0.0186075

## Sheet: shScr vs shS1PR2 No Dex
Gene ID	Gene Symbol	Type	log2 (shS1PR2NoDex / shScrnoDex)	Qvalue (shS1PR2NoDex / shScrnoDex)		Notes: fatty acid oxidation/mitochondrial oxopho genes highlighted in orange. Lipogenic genes highlighted in blue.
17381	Mmp12	mRNA	9.83174	8.27658e-05
21786	Tff3	mRNA	9.47115	1.70614e-08
17922	Myo7b	mRNA	8.18015	0.00220156
13386	Dlk1	mRNA	8.08678	0.00211552
16324	Inhbb	mRNA	7.70397	0.00609074
54392	Ncapg	mRNA	7.67552	0.00449651
64706	Scube1	mRNA	7.41621	0.00712114
68774	Ms4a6d	mRNA	7.37359	0.00748809
208084	Pif1	mRNA	7.35255	0.007893
270906	Prr11	mRNA	7.22903	0.00950778
98365	Slamf9	mRNA	6.9477	0.0154634
20753	Sprr1a	mRNA	6.84249	0.0228902
116939	Pnpla3	mRNA	6.83885	0.0194201
57266	Cxcl14	mRNA	6.82122	0.00066252
243914	Lgi4	mRNA	6.75067	0.020993
216835	Usp43	mRNA	6.71264	0.0218958
74107	Cep55	mRNA	6.65923	0.0243971
240215	Slc4a9	mRNA	6.62604	0.0306527
219114	Ska3	mRNA	6.55858	0.027537
102920	Cenpi	mRNA	6.49708	0.0308248
242700	Ifnlr1	mRNA	6.47942	0.0335221
26874	Abcd2	mRNA	6.21433	2.16651e-06
17068	Ly6d	mRNA	6.21041	0.00433303
72391	Cdkn3	mRNA	5.87544	0.00228393
66977	Nuf2	mRNA	5.50964	0.00610134
17386	Mmp13	mRNA	5.48979	0.00531934
29873	Cspg5	mRNA	5.45815	1.18555e-07
70701	Nipal1	mRNA	5.37463	0.0137814
404710	Iqgap3	mRNA	5.20315	9.83199e-05
234421	Cib3	mRNA	5.15139	4.34965e-49
319477	Insyn1	mRNA	5.1113	0.0166578
12700	Cish	mRNA	5.10662	0.0032438
244562	Abcc12	mRNA	5.07963	1.7795e-06
11910	Atf3	mRNA	5.07635	3.00021e-06
56636	Fgf21	mRNA	5.06555	0.0144958
83433	Trem2	mRNA	5.06238	2.85375e-06
75404	Arhgap36	mRNA	5.05299	0.0140893
56419	Diaph3	mRNA	5.03052	0.0146226
105349	Akr1c18	mRNA	4.99639	0.0227225
20419	Shcbp1	mRNA	4.92691	0.000306229
12442	Ccnb2	mRNA	4.87954	1.7559e-10
13051	Cx3cr1	mRNA	4.86913	0.0220867
236539	Phgdh	mRNA	4.82542	0.0236346
239273	Abcc4	mRNA	4.80784	1.68696e-13
73804	Kif2c	mRNA	4.79481	2.91217e-05
20510	Slc1a1	mRNA	4.76076	0.0263301
12512	Cd63	mRNA	4.75111	1.47688e-20
333182	Cox6b2	mRNA	4.73717	0.0313832
110956	D17H6S56E-5	mRNA	4.73669	1.01393e-29
76464	Knl1	mRNA	4.67907	0.0307236
51944	Knstrn	mRNA	4.67061	2.79159e-10
12235	Bub1	mRNA	4.66964	0.0339592
194126	Mtmr11	mRNA	4.66686	7.41565e-10
80986	Ckap2	mRNA	4.66452	3.43365e-08
17873	Gadd45b	mRNA	4.64013	0.00474969
229841	Cenpe	mRNA	4.63135	4.37505e-05
66949	Trim59	mRNA	4.61152	0.0367717
19419	Rasgrp1	mRNA	4.60824	0.0353011
109857	Cbr3	mRNA	4.58877	0.00219023
72789	Veph1	mRNA	4.57012	0.0438884
17279	Melk	mRNA	4.52116	0.0437584
27280	Phlda3	mRNA	4.48665	2.00901e-14
13654	Egr2	mRNA	4.4336	0.00214986
22113	Phlda2	mRNA	4.37863	0.00336653
12045	Bcl2a1b	mRNA	4.37698	0.00281907
24108	Ubd	mRNA	4.37226	0.00281907
15366	Hmmr	mRNA	4.3239	1.91675e-07
19348	Kif20a	mRNA	4.27548	6.03398e-16
100042295	Gm3776	mRNA	4.263	1.21137e-33
13605	Ect2	mRNA	4.22952	3.78943e-08
100502766	Kifc1	mRNA	4.22368	2.67927e-06
18787	Serpine1	mRNA	4.21001	0.00744179
232174	Cyp26b1	mRNA	4.20298	9.87645e-05
20877	Aurkb	mRNA	4.20169	0.000370188
70466	Ckap2l	mRNA	4.16396	3.38532e-07
15901	Id1	mRNA	4.15418	3.6741e-31
107272	Psat1	mRNA	4.15104	2.29516e-07
52033	Pbk	mRNA	4.10342	0.00061708
21933	Tnfrsf10b	mRNA	4.09553	0.00719699
53897	Gal3st1	mRNA	4.06535	6.80716e-07
56742	Psrc1	mRNA	4.04454	2.12827e-05
70218	Kif18b	mRNA	4.03272	0.00891564
107995	Cdc20	mRNA	3.97664	2.82105e-05
14281	Fos	mRNA	3.97434	4.12577e-06
16571	Kif4	mRNA	3.97328	0.000148462
56644	Clec7a	mRNA	3.96528	6.94985e-13
209268	Igsf1	mRNA	3.95944	0.00133727
268697	Ccnb1	mRNA	3.93595	1.47041e-09
217304	Cd300lb	mRNA	3.90367	0.00149923
50723	Icosl	mRNA	3.89333	0.00180837
14857	Gsta1	mRNA	3.88777	1.78241e-25
93695	Gpnmb	mRNA	3.86675	1.35828e-05
211323	Nrg1	mRNA	3.86289	6.22979e-07
105988	Espl1	mRNA	3.84913	0.00192832
16847	Lepr	mRNA	3.83738	9.70218e-06
20296	Ccl2	mRNA	3.83072	0.00122398
14864	Gstm3	mRNA	3.81827	4.23917e-52
17864	Mybl1	mRNA	3.75507	1.28952e-05
218977	Dlgap5	mRNA	3.69712	0.000185521
72119	Tpx2	mRNA	3.68006	3.64283e-09
242285	Sdr16c5	mRNA	3.67038	0.0140893
171281	Acot3	mRNA	3.6322	1.91337e-05
14560	Gdf10	mRNA	3.61211	2.44644e-07
233406	Prc1	mRNA	3.60909	1.62297e-07
73149	Clec4a3	mRNA	3.59437	0.0321761
17133	Maff	mRNA	3.59292	2.41074e-08
18671	Abcb1a	mRNA	3.58582	6.54909e-07
67088	Cand2	mRNA	3.58103	0.00605469
18218	Dusp8	mRNA	3.56572	9.22394e-06
13653	Egr1	mRNA	3.55148	1.76796e-24
217316	Slc16a5	mRNA	3.54284	7.87401e-13
12534	Cdk1	mRNA	3.52643	2.04032e-08
240672	Dusp5	mRNA	3.5125	0.0104712
21677	Tead2	mRNA	3.48614	0.0464535
16981	Lrrn3	mRNA	3.48524	0.0463003
68743	Anln	mRNA	3.48101	0.000349133
208628	Kntc1	mRNA	3.46757	0.00929741
102502	Pls1	mRNA	3.46657	1.24026e-14
94179	Krt23	mRNA	3.46651	7.52345e-13
67849	Cdca5	mRNA	3.46014	0.0108395
56306	Sinhcaf	mRNA	3.45122	0.00308222
56708	Clcf1	mRNA	3.43665	4.72691e-05
71878	Fam83d	mRNA	3.43622	0.00342296
56193	Plek	mRNA	3.41874	3.85411e-05
104732	Tedc1	mRNA	3.41564	0.0131531
17345	Mki67	mRNA	3.41061	1.31045e-16
67896	Ccdc80	mRNA	3.39517	3.77432e-20
18792	Plau	mRNA	3.39498	0.0143707
12428	Ccna2	mRNA	3.36707	1.1356e-06
70082	Lysmd2	mRNA	3.36517	0.00014482
13602	Sparcl1	mRNA	3.35316	1.27491e-19
170768	Pfkfb3	mRNA	3.35235	2.12561e-17
17167	Marco	mRNA	3.34103	5.26528e-16
12443	Ccnd1	mRNA	3.33888	1.0363e-34
56016	Hebp2	mRNA	3.33105	0.00486788
12236	Bub1b	mRNA	3.31659	8.51236e-06
18817	Plk1	mRNA	3.30889	1.06993e-06
50778	Rgs1	mRNA	3.30632	0.019585
17750	Mt2	mRNA	3.30486	0.000647329
68612	Ube2c	mRNA	3.3019	4.12734e-07
20347	Sema3b	mRNA	3.28578	7.05566e-07
17022	Lum	mRNA	3.28166	2.63722e-20
233571	P2ry6	mRNA	3.27283	0.00126839
18791	Plat	mRNA	3.27088	0.033891
12506	Cd48	mRNA	3.26777	0.00576383
319262	Fchsd1	mRNA	3.26774	4.498e-08
22137	Ttk	mRNA	3.26531	0.00860815
23794	Adamts5	mRNA	3.26453	0.000438381
12843	Col1a2	mRNA	3.26346	1.7585e-28
66570	Cenpm	mRNA	3.25436	2.99176e-06
14727	Lilr4b	mRNA	3.2391	0.0029623
108907	Nusap1	mRNA	3.21482	0.00018208
108000	Cenpf	mRNA	3.21133	0.000102699
12273	C5ar1	mRNA	3.21121	0.0258439
67052	Ndc80	mRNA	3.20262	0.0252067
105727	Slc38a1	mRNA	3.19953	0.0243971
20621	Snn	mRNA	3.19448	0.00693924
54648	Ccdc120	mRNA	3.18844	8.0707e-11
17869	Myc	mRNA	3.1871	2.78209e-13
230098	Arhgef39	mRNA	3.18138	0.00210455
27053	Asns	mRNA	3.17376	2.72776e-06
17084	Ly86	mRNA	3.16872	1.14104e-05
14825	Cxcl1	mRNA	3.1653	2.2804e-05
54141	Spag5	mRNA	3.1562	7.93958e-05
228413	Prrg4	mRNA	3.15534	0.00499674
56264	Cpxm1	mRNA	3.15515	0.000100738
22445	Xlr3a	mRNA	3.13882	0.000528113
384009	Glipr2	mRNA	3.1051	0.00176315
667803	H2-T-ps	mRNA	3.10215	0.00114044
68549	Sgo2a	mRNA	3.09677	0.036065
74186	Ccdc3	mRNA	3.09025	4.70329e-05
209588	Sectm1a	mRNA	3.08864	6.93485e-05
17534	Mrc2	mRNA	3.08683	4.0923e-05
14793	Cdca3	mRNA	3.08365	2.42545e-09
18591	Pdgfb	mRNA	3.07868	0.00383746
27226	Pla2g7	mRNA	3.07423	5.54119e-05
22329	Vcam1	mRNA	3.06395	3.96158e-09
233799	Acsm2	mRNA	3.05677	1.05773e-06
268930	Pkmyt1	mRNA	3.05646	0.0456004
14235	Foxm1	mRNA	3.0504	0.000345078
545030	Wdfy4	mRNA	3.02953	0.000164826
18140	Uhrf1	mRNA	3.01669	0.000110182
17060	Blnk	mRNA	3.01654	7.6399e-05
27279	Tnfrsf12a	mRNA	3.00072	7.40005e-11
12772	Ccr2	mRNA	2.99679	0.0165759
26934	Racgap1	mRNA	2.98781	2.15192e-07
12825	Col3a1	mRNA	2.98214	5.33463e-33
19126	Prom1	mRNA	2.96897	0.0417612
18011	Neurl1a	mRNA	2.96524	0.0185435
228482	Arhgap11a	mRNA	2.95786	1.94191e-06
331535	Serpina7	mRNA	2.94886	8.59476e-14
68792	Srpx2	mRNA	2.94841	8.02667e-05
12338	Capn6	mRNA	2.9333	0.00994165
16819	Lcn2	mRNA	2.92381	5.26528e-16
12835	Col6a3	mRNA	2.92286	4.84185e-14
103406	Zfr2	mRNA	2.92148	0.0256056
110033	Kif22	mRNA	2.92036	2.27311e-05
72828	Ubash3b	mRNA	2.91993	0.0216116
108154	Adamts6	mRNA	2.91647	0.00159982
18073	Nid1	mRNA	2.91185	6.02134e-14
70123	Nbdy	mRNA	2.90741	0.0245622
105348	Golm1	mRNA	2.9065	8.42812e-12
107373	Fam111a	mRNA	2.88545	0.00150688
245527	Eda2r	mRNA	2.88464	0.0152503
56356	Gltp	mRNA	2.8814	5.18362e-05
108912	Cdca2	mRNA	2.88024	0.00088709
12267	C3ar1	mRNA	2.87951	5.52715e-05
23882	Gadd45g	mRNA	2.87452	0.0184718
18104	Nqo1	mRNA	2.85837	3.43663e-12
217303	Cd300a	mRNA	2.83897	3.83685e-05
226421	Rab7b	mRNA	2.83207	0.0120813
74041	Ddias	mRNA	2.83037	4.09479e-05
12984	Csf2rb2	mRNA	2.82942	0.0059511
76524	Cln6	mRNA	2.8243	1.51366e-08
224840	Treml4	mRNA	2.82144	0.000204541
16854	Lgals3	mRNA	2.81592	6.68626e-10
214901	Chtf18	mRNA	2.80976	0.0327016
13732	Emp3	mRNA	2.80757	0.000204106
19261	Sirpa	mRNA	2.79442	1.00928e-17
21973	Top2a	mRNA	2.79231	8.81052e-08
11799	Birc5	mRNA	2.79118	1.76758e-06
56620	Clec4n	mRNA	2.78851	0.00701938
226778	Mark1	mRNA	2.78394	0.0372033
14579	Gem	mRNA	2.78234	0.000248396
14026	Evl	mRNA	2.76184	6.71113e-07
18008	Nes	mRNA	2.75085	3.55354e-05
13823	Epb41l3	mRNA	2.74838	0.0193017
74480	Samd4	mRNA	2.74639	9.43265e-09
171504	Apobr	mRNA	2.73864	0.000866432
12332	Capg	mRNA	2.73365	4.31066e-06
70350	Basp1	mRNA	2.73281	0.00102648
140497	Cd300c2	mRNA	2.72622	5.54119e-05
19361	Rad51	mRNA	2.71337	0.010904
30939	Pttg1	mRNA	2.71158	2.74089e-06
70101	Cyp4f16	mRNA	2.70763	3.59952e-07
17181	Matn2	mRNA	2.69007	0.00273877
14728	Lilrb4a	mRNA	2.68977	3.03203e-05
52276	Cdca8	mRNA	2.68751	6.93229e-05
14129	Fcgr1	mRNA	2.68429	0.000162718
226691	Ifi207	mRNA	2.68126	0.00139997
12575	Cdkn1a	mRNA	2.6769	8.39359e-18
240055	Neurl1b	mRNA	2.66538	0.0064132
77794	Adamtsl2	mRNA	2.64712	1.20642e-14
12834	Col6a2	mRNA	2.6459	4.02203e-11
14396	Gabra3	mRNA	2.64217	0.0312815
171180	Syt12	mRNA	2.63037	7.98766e-05
71988	Esco2	mRNA	2.61206	0.000349385
76044	Ncapg2	mRNA	2.60688	0.0029623
20568	Slpi	mRNA	2.60518	2.90707e-06
50706	Postn	mRNA	2.60426	7.95876e-09
16773	Lama2	mRNA	2.60009	0.000333537
14017	Evi2a	mRNA	2.59939	0.00887192
22351	Vill	mRNA	2.59476	0.00563937
17390	Mmp2	mRNA	2.5865	1.59228e-08
20304	Ccl5	mRNA	2.58624	0.0194201
64099	Parvg	mRNA	2.58333	0.0100062
12305	Ddr1	mRNA	2.58302	0.000162718
72709	C1qtnf6	mRNA	2.5769	0.00914173
21897	Tlr1	mRNA	2.57151	0.0382591
14127	Fcer1g	mRNA	2.56528	8.51236e-06
102857	Slc6a8	mRNA	2.55604	6.8818e-11
12842	Col1a1	mRNA	2.54913	1.23e-15
12549	Arhgap31	mRNA	2.54565	0.00264322
99543	Olfml3	mRNA	2.54273	2.99176e-06
27405	Abcg3	mRNA	2.53969	0.0115168
20878	Aurka	mRNA	2.53122	0.00018772
16949	Loxl1	mRNA	2.51768	3.85477e-05
52855	Lair1	mRNA	2.51592	0.00397225
18793	Plaur	mRNA	2.5127	0.0289609
232201	Arhgap25	mRNA	2.50935	0.000271587
13730	Emp1	mRNA	2.50857	0.000605073
13040	Ctss	mRNA	2.50415	5.37381e-20
21335	Tacc3	mRNA	2.50336	2.66362e-05
20556	Slfn2	mRNA	2.5024	2.33747e-05
329540	Nol4l	mRNA	2.5003	0.0334272
16186	Il2rg	mRNA	2.49744	0.015535
217845	Ifi27l2b	mRNA	2.49685	5.29346e-06
12140	Fabp7	mRNA	2.49678	0.000139721
17916	Myo1f	mRNA	2.48944	2.8579e-05
74131	Sash3	mRNA	2.4879	0.030256
320292	Rasgef1b	mRNA	2.48121	3.63798e-09
30938	Fgd3	mRNA	2.47792	0.0156576
64074	Smoc2	mRNA	2.47555	1.25501e-08
320129	Grk3	mRNA	2.4737	2.13343e-06
12774	Ccr5	mRNA	2.46152	3.04519e-05
18479	Pak1	mRNA	2.46025	0.00174183
216725	Adamts2	mRNA	2.45718	5.99695e-10
246746	Cd300lf	mRNA	2.45572	0.0301406
665700	Hmcn2	mRNA	2.45202	0.00201784
16411	Itgax	mRNA	2.4519	0.01823
233066	Syne4	mRNA	2.45006	0.000233277
19699	Reln	mRNA	2.44838	5.26528e-16
20250	Scd2	mRNA	2.44796	4.12306e-09
14766	Adgrg1	mRNA	2.44767	2.30505e-07
269389	Tox2	mRNA	2.44038	0.0308248
110078	Pygb	mRNA	2.43479	1.7795e-06
242125	Mab21l3	mRNA	2.42818	0.0171837
71819	Kif23	mRNA	2.42797	0.0259123
11941	Atp2b2	mRNA	2.42599	0.000166334
259300	Ehd2	mRNA	2.42362	0.000316112
12316	Aspm	mRNA	2.42162	0.012264
23849	Klf6	mRNA	2.42012	1.41643e-10
56454	Aldh18a1	mRNA	2.41756	0.0273428
17085	Ly9	mRNA	2.40871	0.00710604
17768	Mthfd2	mRNA	2.40837	4.99795e-06
232441	Rerg	mRNA	2.40794	0.00585166
16181	Il1rn	mRNA	2.40509	0.000564308
227620	Uap1l1	mRNA	2.40437	3.1211e-09
22390	Wee1	mRNA	2.40434	0.000153059
15368	Hmox1	mRNA	2.40346	1.22506e-08
94352	Loxl2	mRNA	2.40148	4.83511e-05
50905	Il17rb	mRNA	2.39685	1.17847e-09
13587	Ear2	mRNA	2.39359	0.00958827
72318	Cyth4	mRNA	2.39084	2.30505e-07
78925	Srd5a1	mRNA	2.38972	2.30341e-21
52187	Rragd	mRNA	2.38676	0.00858544
76477	Pcolce2	mRNA	2.37855	0.0456884
26921	Map4k4	mRNA	2.37421	6.54179e-11
73284	Ddit4l	mRNA	2.37409	0.000992945
215387	Ncaph	mRNA	2.37373	0.0102402
71733	Susd2	mRNA	2.37342	0.00120098
67603	Dusp6	mRNA	2.37262	3.72962e-13
15234	Hgf	mRNA	2.3711	1.06942e-07
26968	Islr	mRNA	2.37103	5.30603e-06
67305	Gpx7	mRNA	2.37022	0.000245533
12527	Cd9	mRNA	2.36673	9.23065e-15
382062	AB124611	mRNA	2.36545	0.000929168
72512	Sting1	mRNA	2.36471	0.00924807
226101	Myof	mRNA	2.36376	0.000304019
11513	Adcy7	mRNA	2.36216	0.000231204
12029	Bcl6b	mRNA	2.36166	0.0377927
15245	Hhip	mRNA	2.36152	0.012264
12982	Csf2ra	mRNA	2.36079	6.39586e-06
14858	Gsta2	mRNA	2.36056	4.86728e-13
79235	Lrat	mRNA	2.35726	1.06013e-10
56857	Slc37a2	mRNA	2.35646	0.00217511
229722	Elapor1	mRNA	2.35327	0.0235244
20652	Soat1	mRNA	2.34089	0.0108674
268902	Robo2	mRNA	2.34	0.00257838
26558	Homer3	mRNA	2.33966	0.00467874
76293	Mfap4	mRNA	2.33827	0.00397135
18005	Nek2	mRNA	2.33358	4.37388e-08
12832	Col5a2	mRNA	2.33245	1.69293e-06
77889	Lbh	mRNA	2.33239	6.78093e-09
20375	Spi1	mRNA	2.33011	7.18074e-07
21346	Tagln2	mRNA	2.33003	4.9512e-10
74202	Fblim1	mRNA	2.32908	0.0138063
110794	Cebpe	mRNA	2.329	2.93068e-05
432572	Specc1	mRNA	2.32603	0.0317577
16800	Arhgef2	mRNA	2.3208	8.8665e-06
14960	H2-Aa	mRNA	2.31972	6.3177e-14
12523	Cd84	mRNA	2.31891	0.000208478
71085	Arhgap19	mRNA	2.31657	2.91217e-05
101401	Adamts9	mRNA	2.31497	0.00756924
22778	Ikzf1	mRNA	2.31349	0.0203509
14969	H2-Eb1	mRNA	2.30751	1.36978e-13
320982	Arl4c	mRNA	2.3059	0.00366808
51799	Rundc3a	mRNA	2.30519	0.0277505
26382	Fgd2	mRNA	2.29554	0.00253536
223753	Cerk	mRNA	2.29553	2.33747e-05
19698	Relb	mRNA	2.29496	0.000174037
100689	Spon2	mRNA	2.2948	5.97352e-10
237831	Slc13a5	mRNA	2.29267	0.00228075
54519	Apbb1ip	mRNA	2.29255	0.0248461
272551	Gins2	mRNA	2.29108	0.0162295
21923	Tnc	mRNA	2.28986	0.0288801
13025	Ctla2b	mRNA	2.28719	0.00369371
13717	Eln	mRNA	2.28414	6.60155e-09
19735	Rgs2	mRNA	2.28236	0.00213623
18003	Nedd9	mRNA	2.2779	0.000102395
234779	Plcg2	mRNA	2.27773	0.0100252
67893	Tmem86a	mRNA	2.27594	8.38335e-08
74011	Slc25a27	mRNA	2.27292	0.0185435
71720	Osbpl3	mRNA	2.27114	0.00241312
16551	Kif11	mRNA	2.26971	0.00860592
232413	Clec12a	mRNA	2.26325	3.93028e-05
12702	Socs3	mRNA	2.263	9.22394e-06
23833	Cd52	mRNA	2.26251	0.000153126
16765	Stmn1	mRNA	2.26062	3.02872e-09
12514	Cd68	mRNA	2.25807	1.12915e-08
230972	Arhgef16	mRNA	2.25612	0.000173665
14961	H2-Ab1	mRNA	2.25602	8.80407e-13
12721	Coro1a	mRNA	2.25583	1.26072e-07
20305	Ccl6	mRNA	2.25187	2.2582e-05
14999	H2-DMb1	mRNA	2.25098	0.00109403
66859	Slc16a9	mRNA	2.24808	0.012194
20719	Serpinb6a	mRNA	2.24711	7.95876e-09
16147	Ihh	mRNA	2.24516	2.45612e-06
74777	Selenon	mRNA	2.24271	0.00170761
21826	Thbs2	mRNA	2.24264	0.00528591
12833	Col6a1	mRNA	2.23663	1.62787e-10
16513	Kcnj10	mRNA	2.23565	0.0461797
56150	Mad2l1	mRNA	2.23445	2.17471e-05
170643	Kirrel	mRNA	2.23383	0.0171728
74012	Rap2b	mRNA	2.23253	0.00155764
11747	Anxa5	mRNA	2.22914	9.27957e-18
15201	Hells	mRNA	2.22855	0.0328022
15163	Hcls1	mRNA	2.22534	9.2431e-07
240641	Kif20b	mRNA	2.22468	0.0204906
16476	Jun	mRNA	2.21919	5.86279e-11
13179	Dcn	mRNA	2.21688	1.18985e-22
105855	Nckap1l	mRNA	2.21638	2.99176e-06
13710	Elf3	mRNA	2.21499	0.00211956
329154	Ankrd44	mRNA	2.21428	0.0266682
71780	Isyna1	mRNA	2.21004	1.74323e-09
12950	Hapln1	mRNA	2.20512	0.036625
17748	Mt1	mRNA	2.2009	0.000149118
231842	Amz1	mRNA	2.19715	0.0231006
78560	Adgra2	mRNA	2.19647	5.18362e-05
217410	Trib2	mRNA	2.19553	0.0385609
12505	Cd44	mRNA	2.19503	2.4368e-05
56429	Dpt	mRNA	2.19483	0.000347666
15277	Hk2	mRNA	2.1907	0.0385795
14131	Fcgr3	mRNA	2.18569	6.82895e-05
270084	Lpcat2	mRNA	2.18516	0.00770239
14191	Fgr	mRNA	2.17977	0.0033875
12259	C1qa	mRNA	2.17911	5.34945e-16
226419	Dyrk3	mRNA	2.17756	0.000526305
18483	Palm	mRNA	2.17314	4.24444e-06
16414	Itgb2	mRNA	2.17127	9.54718e-07
12517	Cd72	mRNA	2.16855	0.000304095
11801	Cd5l	mRNA	2.16655	2.78778e-20
217124	Ppp1r9b	mRNA	2.16512	2.48712e-07
11307	Abcg1	mRNA	2.16147	2.16777e-06
270685	Mthfd1l	mRNA	2.16093	0.0210753
13860	Eps8	mRNA	2.16061	0.030941
212032	Hk3	mRNA	2.16001	0.000341263
67416	Armcx2	mRNA	2.15754	0.0197724
12483	Cd22	mRNA	2.15598	0.0444489
94280	Sfxn3	mRNA	2.15447	0.0432845
69861	2010003K11Rik	mRNA	2.15111	1.47741e-07
20360	Sema6c	mRNA	2.14827	0.0216628
19354	Rac2	mRNA	2.14737	8.83631e-07
16475	Ajuba	mRNA	2.14657	1.75939e-09
20195	S100a11	mRNA	2.14596	0.000105822
94176	Dock2	mRNA	2.14451	0.00461949
56760	Clec1b	mRNA	2.14028	4.27403e-05
15442	Hpse	mRNA	2.13835	0.00113297
72082	Cyp2c55	mRNA	2.13459	1.06667e-07
74257	Tspan17	mRNA	2.13453	0.00205635
20928	Abcc9	mRNA	2.13058	5.9586e-07
50934	Slc7a8	mRNA	2.1296	0.000159864
12260	C1qb	mRNA	2.12929	2.67734e-15
16792	Laptm5	mRNA	2.1286	1.6897e-10
12531	Cdc25b	mRNA	2.12708	0.0320718
17969	Ncf1	mRNA	2.12165	0.000700614
78558	Htra3	mRNA	2.11577	0.0147023
16149	Cd74	mRNA	2.11287	1.49177e-16
18595	Pdgfra	mRNA	2.11174	0.000108136
57778	Fmnl1	mRNA	2.11056	0.0228774
17970	Ncf2	mRNA	2.10204	0.000788259
20491	Sla	mRNA	2.09974	0.0126569
12709	Ckb	mRNA	2.099	6.38977e-07
12795	Plk3	mRNA	2.09627	1.52297e-10
83924	Gpr137b	mRNA	2.09572	0.0157257
18542	Pcolce	mRNA	2.09549	3.01553e-07
223433	Otulinl	mRNA	2.09408	0.0122143
12125	Bcl2l11	mRNA	2.09333	5.15782e-05
21391	Tbxas1	mRNA	2.08621	0.0147462
12615	Cenpa	mRNA	2.07894	0.000444966
108961	E2f8	mRNA	2.07539	0.020534
63913	Niban1	mRNA	2.07478	0.00340713
12165	Gdf2	mRNA	2.07432	3.70013e-09
19703	Renbp	mRNA	2.07073	0.00745607
53313	Atp2a3	mRNA	2.06943	0.0423446
278180	Vsig4	mRNA	2.069	5.21753e-11
211228	Lrrc25	mRNA	2.0682	0.00639244
16408	Itgal	mRNA	2.0664	9.45431e-07
18590	Pdgfa	mRNA	2.06418	2.16381e-06
12522	Cd83	mRNA	2.06199	0.00900988
94185	Tnfrsf21	mRNA	2.06137	0.000166871
434223	Gvin3	mRNA	2.06063	0.0429284
100182	Akna	mRNA	2.06038	0.00847983
19264	Ptprc	mRNA	2.05956	0.000124026
268977	Ltbp1	mRNA	2.056	0.000325156
13058	Cybb	mRNA	2.05546	1.48799e-06
19672	Rcn1	mRNA	2.05494	5.85139e-05
50780	Rgs3	mRNA	2.0538	0.00388025
27494	Amot	mRNA	2.05106	1.90458e-06
58859	Efemp2	mRNA	2.05018	0.000149118
14163	Fgd1	mRNA	2.04462	0.0349366
235442	Rab8b	mRNA	2.04437	0.00929741
16985	Lsp1	mRNA	2.04182	0.000438381
14314	Fstl1	mRNA	2.03911	1.69919e-05
14230	Fkbp10	mRNA	2.03895	0.0271542
319622	Itpripl2	mRNA	2.03882	0.000224658
170743	Tlr7	mRNA	2.03704	0.0259774
69847	Wnk4	mRNA	2.0362	0.0149664
13214	Defb1	mRNA	2.03458	0.0105587
16069	Jchain	mRNA	2.03428	0.00390472
78749	Filip1l	mRNA	2.0307	0.000361381
17974	Nck2	mRNA	2.02944	0.0105587
66102	Cxcl16	mRNA	2.02624	5.99089e-06
21825	Thbs1	mRNA	2.0255	0.0207158
76933	Ifi27l2a	mRNA	2.02043	1.57918e-05
114886	Cygb	mRNA	2.01554	4.37737e-08
70974	Pgm2l1	mRNA	2.01482	0.0253939
18796	Plcb2	mRNA	2.01388	0.0219097
12262	C1qc	mRNA	2.0134	2.32841e-15
108927	Lhfp	mRNA	2.01323	1.62297e-07
54195	Gucy1b1	mRNA	2.01066	0.00257838
26362	Axl	mRNA	2.00924	1.92364e-08
19204	Ptafr	mRNA	2.00755	0.0413864
76478	Haus8	mRNA	2.00607	6.39586e-06
76448	Ppp1r18	mRNA	2.00456	0.000360945
76884	Cyfip2	mRNA	2.00448	0.00718752
14710	Gngt2	mRNA	2.00217	0.00273921
66447	Mgst3	mRNA	1.99955	1.65254e-09
16319	Incenp	mRNA	1.99936	0.000367468
68955	Srrm4	mRNA	1.99804	0.00130922
11576	Afp	mRNA	1.99756	0.000656547
14789	P3h3	mRNA	1.99639	0.000524325
53322	Nucb2	mRNA	1.99601	0.000135139
108097	Prkab2	mRNA	1.99572	0.00204565
18214	Ddr2	mRNA	1.99466	0.00513881
23876	Fbln5	mRNA	1.99408	1.62297e-07
12508	Cd53	mRNA	1.99317	0.000462804
74122	Tmem43	mRNA	1.99136	7.98953e-11
20540	Slc7a7	mRNA	1.98943	0.00241286
11629	Aif1	mRNA	1.98681	0.000862273
19241	Tmsb4x	mRNA	1.98478	5.7346e-13
228608	Smox	mRNA	1.98396	0.00103138
50528	Tmprss2	mRNA	1.9799	0.000103145
14863	Gstm2	mRNA	1.97796	1.47148e-16
320148	B430306N03Rik	mRNA	1.97692	0.0104082
192176	Flna	mRNA	1.97073	1.53385e-10
18669	Abcb1b	mRNA	1.9701	6.75658e-08
18707	Pik3cd	mRNA	1.96627	0.00103138
16777	Lamb1	mRNA	1.96619	3.55379e-08
230787	Themis2	mRNA	1.96599	0.00328267
229302	Tm4sf4	mRNA	1.96525	9.13062e-15
13057	Cyba	mRNA	1.96505	9.1389e-07
65221	Slc15a3	mRNA	1.96246	2.33747e-05
14211	Smc2	mRNA	1.96244	0.00298501
108101	Fermt3	mRNA	1.96128	0.000205926
17105	Lyz2	mRNA	1.96007	2.19256e-14
12490	Cd34	mRNA	1.95956	0.0215957
20612	Siglec1	mRNA	1.95888	0.00127236
319520	Dusp4	mRNA	1.9559	0.00313678
107449	Unc5b	mRNA	1.95532	0.00012168
13733	Adgre1	mRNA	1.95382	1.21962e-06
20692	Sparc	mRNA	1.95203	1.77957e-13
213391	Rassf4	mRNA	1.95201	0.00585113
16952	Anxa1	mRNA	1.94925	0.00199459
14738	Gpr12	mRNA	1.94794	0.00139718
19659	Rbp1	mRNA	1.9439	2.18696e-10
102595	Plekho2	mRNA	1.94203	0.000106773
235300	Tlcd5	mRNA	1.94192	0.0224254
14594	Ggta1	mRNA	1.94	0.0389725
12493	Cd37	mRNA	1.93888	0.0179509
53945	Slc40a1	mRNA	1.93829	4.15147e-10
78829	Tsc22d4	mRNA	1.93346	4.34243e-05
71481	Alpk1	mRNA	1.93184	0.0180052
232560	Caprin2	mRNA	1.93174	0.00234978
12306	Anxa2	mRNA	1.9302	3.00313e-06
18484	Pam	mRNA	1.92906	4.78582e-11
11475	Acta2	mRNA	1.9283	0.00983232
216445	Arhgap9	mRNA	1.92544	0.017928
236915	Arhgef9	mRNA	1.92457	0.00701427
17304	Mfge8	mRNA	1.92236	3.01876e-08
16822	Lcp2	mRNA	1.91403	0.00648378
229595	Adamtsl4	mRNA	1.90837	0.00575706
12580	Cdkn2c	mRNA	1.89981	0.000962114
74551	Pck2	mRNA	1.89959	0.0010094
21810	Tgfbi	mRNA	1.89775	2.11425e-13
13821	Epb41l1	mRNA	1.89643	0.0166246
12524	Cd86	mRNA	1.89611	0.024957
22177	Tyrobp	mRNA	1.89048	3.67137e-07
14747	Cmklr1	mRNA	1.88933	0.0498301
207181	Rbms3	mRNA	1.8893	0.0320718
15951	Ifi204	mRNA	1.88768	0.00165752
16154	Il10ra	mRNA	1.88281	0.000924556
67246	Resf1	mRNA	1.87061	0.000228234
14609	Gja1	mRNA	1.87023	0.0228233
16565	Kif21b	mRNA	1.86944	0.0131802
19073	Srgn	mRNA	1.86588	0.000183185
241226	Itga8	mRNA	1.86446	0.00254717
51811	Clec4f	mRNA	1.86062	5.72883e-13
68519	Eml1	mRNA	1.85743	0.0364289
19363	Rad51b	mRNA	1.84935	0.00544194
52377	Rcn3	mRNA	1.84912	9.2223e-05
20868	Stk10	mRNA	1.8487	0.00174762
22324	Vav1	mRNA	1.84719	0.00355843
214854	Neurl3	mRNA	1.84459	4.44325e-05
171210	Acot2	mRNA	1.84	0.000104693
12227	Btg2	mRNA	1.83763	1.49919e-06
14998	H2-DMa	mRNA	1.83666	0.00133727
22228	Ucp2	mRNA	1.83655	9.86234e-09
23887	Ggt5	mRNA	1.8365	0.0139951
80719	Igsf6	mRNA	1.83558	0.0301009
23886	Gdf15	mRNA	1.83352	2.42545e-09
13617	Ednra	mRNA	1.83324	0.0141843
11438	Chrna4	mRNA	1.83016	9.2584e-06
209760	Tmc7	mRNA	1.82871	0.00972562
20345	Selplg	mRNA	1.82641	0.00637841
66442	Spc25	mRNA	1.82069	0.00759989
14118	Fbn1	mRNA	1.81482	0.00121921
19038	Ppic	mRNA	1.81136	0.0155048
192216	Tmem47	mRNA	1.80702	0.0178153
269713	Clip2	mRNA	1.80677	0.000528113
54153	Rasa4	mRNA	1.80613	0.0270406
11690	Alox5ap	mRNA	1.79873	0.0294076
12160	Bmp5	mRNA	1.79576	0.000105822
78514	Arhgap10	mRNA	1.79309	0.025064
12978	Csf1r	mRNA	1.79258	6.54179e-11
68151	Wls	mRNA	1.79243	0.00362349
21803	Tgfb1	mRNA	1.78342	0.000391813
18636	Cfp	mRNA	1.78172	6.62388e-08
14276	Folr2	mRNA	1.77934	2.10612e-05
67103	Ptgr1	mRNA	1.77811	0.00011887
28250	Slco1a4	mRNA	1.77428	1.0982e-06
210029	Metrnl	mRNA	1.77418	0.00691991
12406	Serpinh1	mRNA	1.77411	1.10962e-05
212937	Tifab	mRNA	1.77266	0.0117159
16176	Il1b	mRNA	1.76699	0.0220647
74568	Mlkl	mRNA	1.76479	0.00103116
239447	Colec10	mRNA	1.76408	1.03121e-06
16881	Lig1	mRNA	1.75942	0.000649597
11783	Apaf1	mRNA	1.75852	0.031702
13087	Cyp2a5	mRNA	1.75368	4.29454e-12
12111	Bgn	mRNA	1.75132	1.77957e-13
171580	Mical1	mRNA	1.74955	0.0458133
69399	1700025G04Rik	mRNA	1.7439	0.0077259
100034251	Wfdc17	mRNA	1.742	0.000346066
215280	Wipf1	mRNA	1.74065	0.025503
56289	Rassf1	mRNA	1.73954	0.000182115
11647	Alpl	mRNA	1.7387	1.02388e-06
22038	Plscr1	mRNA	1.73815	2.01897e-08
67622	Mxra7	mRNA	1.73801	0.0081504
14862	Gstm1	mRNA	1.73756	3.22755e-16
83436	Plekha2	mRNA	1.73721	0.020876
58176	Rhbg	mRNA	1.72919	2.64583e-08
11853	Rhoc	mRNA	1.72517	5.60521e-05
20887	Sult1a1	mRNA	1.72395	2.15934e-11
15111	Hand2	mRNA	1.72185	0.000514218
231805	Pilra	mRNA	1.72167	0.00973457
18208	Ntn1	mRNA	1.71762	0.000136047
18952	Septin4	mRNA	1.71126	4.56639e-06
232023	Vopp1	mRNA	1.71055	0.0127015
12337	Capn5	mRNA	1.70905	0.00471694
102545	Cmtm7	mRNA	1.70698	0.0230603
677884	Pakap	mRNA	1.6988	0.000186556
15900	Irf8	mRNA	1.69253	0.000208478
246256	Fcgr4	mRNA	1.69003	0.013546
18858	Pmp22	mRNA	1.6889	0.0110534
226652	Arhgap30	mRNA	1.68881	0.00582208
235312	C1qtnf5	mRNA	1.68794	0.00613712
57435	Plin4	mRNA	1.68728	0.0249724
78317	Ccdc88b	mRNA	1.67713	0.0255803
231507	Plac8	mRNA	1.67648	7.94383e-05
19108	Prkx	mRNA	1.6714	0.00932347
14219	Ccn2	mRNA	1.67016	0.00563151
68682	Slc44a2	mRNA	1.66986	9.9989e-05
69068	Tcim	mRNA	1.6698	8.48132e-05
17698	Msn	mRNA	1.66959	1.32692e-05
19737	Rgs5	mRNA	1.66822	6.71231e-10
12818	Col14a1	mRNA	1.66739	3.35253e-10
212898	Dse	mRNA	1.66685	0.0032144
14284	Fosl2	mRNA	1.66627	0.00228075
77590	Chst15	mRNA	1.66074	0.00191447
11504	Adamts1	mRNA	1.6601	0.00232345
19240	Tmsb10	mRNA	1.6586	0.000928804
232801	Lilra5	mRNA	1.65782	0.0347745
623230	Tmem200b	mRNA	1.65765	0.047068
23917	Impdh1	mRNA	1.65679	0.0119173
230815	Man1c1	mRNA	1.65117	0.0371711
98932	Myl9	mRNA	1.65082	0.0186331
107581	Col16a1	mRNA	1.65034	0.00145155
12228	Btg3	mRNA	1.64783	0.0259123
21345	Tagln	mRNA	1.64668	0.00137829
210293	Dock10	mRNA	1.6464	0.0286956
51793	Ddah2	mRNA	1.64383	0.0400383
19285	Cavin1	mRNA	1.64121	0.000290492
20970	Sdc3	mRNA	1.64113	8.71596e-10
217305	Cd300ld	mRNA	1.6358	0.00161423
100503185	Btbd8	mRNA	1.63336	0.000473998
18476	Pafah1b3	mRNA	1.63304	0.0218767
107526	Gimap4	mRNA	1.63135	0.00336829
66854	Trim35	mRNA	1.62564	0.0315737
26364	Adgre5	mRNA	1.62301	9.54909e-07
15248	Hic1	mRNA	1.62145	0.0185435
215456	Gpat2	mRNA	1.62075	0.0117588
76650	Srxn1	mRNA	1.6198	2.75483e-08
76560	Prss8	mRNA	1.61681	0.00648378
21929	Tnfaip3	mRNA	1.61545	0.0114867
28240	Trpm2	mRNA	1.61361	0.00926187
84094	Plvap	mRNA	1.61274	4.85374e-10
16772	Lama1	mRNA	1.61066	0.00498796
102626	Mapkapk3	mRNA	1.60902	0.0111249
20378	Frzb	mRNA	1.60737	0.0475024
246728	Oas2	mRNA	1.59598	0.00920163
22352	Vim	mRNA	1.59506	2.48712e-07
50781	Dkk3	mRNA	1.59447	0.0300212
108114	Slc22a7	mRNA	1.59325	1.12915e-08
16188	Il3ra	mRNA	1.59289	0.000246708
666168	Cyp4a31	mRNA	1.58965	0.00153301
22417	Wnt4	mRNA	1.58915	0.0476238
12475	Cd14	mRNA	1.58765	0.0429549
11482	Acvrl1	mRNA	1.58646	0.0258439
11944	Atp4a	mRNA	1.58617	0.0161837
67164	Lipt2	mRNA	1.58559	0.00606389
216616	Efemp1	mRNA	1.5826	0.000376091
16068	Il18bp	mRNA	1.57906	3.59013e-05
210622	Pamr1	mRNA	1.57897	0.0175781
12494	Cd38	mRNA	1.57539	0.00142145
74761	Mxra8	mRNA	1.57443	0.000544476
13449	Dok2	mRNA	1.57382	0.00854174
29875	Iqgap1	mRNA	1.57213	0.00073014
23872	Ets2	mRNA	1.57167	2.02977e-05
66175	Mustn1	mRNA	1.56903	0.022379
214968	Sema6d	mRNA	1.56879	0.00143396
22381	Tceal9	mRNA	1.5626	0.000121328
66120	Fkbp11	mRNA	1.56182	0.000391013
11857	Arhgdib	mRNA	1.55749	0.000765628
14389	Gab2	mRNA	1.55221	0.0344903
18301	Fxyd5	mRNA	1.55194	0.0111421
13007	Csrp1	mRNA	1.54945	5.18362e-05
15162	Hck	mRNA	1.54755	0.00697198
11568	Aebp1	mRNA	1.5446	0.019585
110454	Ly6a	mRNA	1.54031	0.00136953
239217	Kctd12	mRNA	1.5399	0.00326733
17131	Smad7	mRNA	1.53876	0.00070711
326618	Tpm4	mRNA	1.53722	0.000399614
73910	Arhgap18	mRNA	1.53538	9.72729e-05
20963	Syk	mRNA	1.53205	0.0035899
209773	Dennd2a	mRNA	1.53144	0.0264418
22359	Vldlr	mRNA	1.52849	0.00159982
16155	Il10rb	mRNA	1.52818	0.00121508
19411	Rarg	mRNA	1.52622	0.0138377
102693	Phldb1	mRNA	1.52514	0.00233698
16331	Inpp5d	mRNA	1.52355	0.0111249
16998	Ltbp3	mRNA	1.52354	0.0118125
21858	Timp2	mRNA	1.52274	3.69345e-05
20130	Rras	mRNA	1.52167	4.17191e-08
29817	Igfbp7	mRNA	1.51303	1.10826e-09
50784	Plpp2	mRNA	1.51266	1.27007e-06
17118	Marcks	mRNA	1.50936	0.000118721
18173	Slc11a1	mRNA	1.50919	0.00123012
12495	Entpd1	mRNA	1.50604	0.0118209
207212	Arhgef17	mRNA	1.50403	0.0316976
67041	Oxct1	mRNA	1.50229	0.00723825
11745	Anxa3	mRNA	1.50217	0.032454
209630	Frmd4a	mRNA	1.49195	0.00891564
68337	Crip2	mRNA	1.4912	1.12915e-08
21412	Tcf21	mRNA	1.4912	0.00300744
56360	Acot9	mRNA	1.49012	0.0175221
104099	Itga9	mRNA	1.48623	0.000170002
29856	Smtn	mRNA	1.48567	0.00123561
56693	Crtap	mRNA	1.48561	0.0058294
67951	Tubb6	mRNA	1.48408	0.0007204
320712	Abi3bp	mRNA	1.4836	0.0239451
12609	Cebpd	mRNA	1.48237	0.0162472
16668	Krt18	mRNA	1.48128	1.02388e-06
114601	Ehbp1l1	mRNA	1.47864	0.000129011
226594	Rcsd1	mRNA	1.47849	0.00377894
80904	Dtx3	mRNA	1.47827	0.00134859
18830	Pltp	mRNA	1.47688	7.53302e-07
619441	Tnfsfm13	mRNA	1.47532	0.0127701
104759	Pld4	mRNA	1.47465	0.000597249
434215	Lrrc32	mRNA	1.47198	0.000769111
226519	Lamc1	mRNA	1.47105	3.32708e-05
50918	Myadm	mRNA	1.4701	6.84381e-05
20362	Septin8	mRNA	1.46765	0.034466
68119	Cmtm3	mRNA	1.46684	0.00397225
116847	Prelp	mRNA	1.46104	1.21962e-06
76900	Ssbp4	mRNA	1.4602	0.00639392
210274	Shank2	mRNA	1.45929	4.68144e-05
230752	Eva1b	mRNA	1.44449	0.00183518
24088	Tlr2	mRNA	1.44299	0.00802177
20715	Serpina3g	mRNA	1.44204	0.0128782
24063	Spry1	mRNA	1.44062	0.00492871
230779	Serinc2	mRNA	1.44044	0.00728185
75723	Amotl1	mRNA	1.43903	0.0141086
620695	Gm13889	mRNA	1.43799	0.0223167
51801	Ramp1	mRNA	1.43605	0.0227225
21414	Tcf7	mRNA	1.43459	0.0156015
20288	Msr1	mRNA	1.43238	0.000673515
71693	Colec11	mRNA	1.42934	1.38371e-06
13618	Ednrb	mRNA	1.42926	0.00944842
27416	Abcc5	mRNA	1.42171	0.0106682
23880	Fyb	mRNA	1.41897	0.00838017
101772	Ano1	mRNA	1.41786	0.0416264
114774	Pawr	mRNA	1.41562	0.000807161
227753	Gsn	mRNA	1.41434	2.78516e-05
13400	Dmpk	mRNA	1.41171	5.64499e-06
20779	Src	mRNA	1.41164	0.00288001
22379	Fmnl3	mRNA	1.41018	0.0439203
81877	Tnxb	mRNA	1.40835	0.00117907
20135	Rrm2	mRNA	1.40757	0.0230603
12798	Cnn2	mRNA	1.40559	0.00330843
217333	Trim47	mRNA	1.39888	0.0266682
18024	Nfe2l2	mRNA	1.39843	1.52632e-06
18596	Pdgfrb	mRNA	1.39145	0.00033033
16691	Krt8	mRNA	1.38816	9.1758e-07
230766	Fam167b	mRNA	1.38771	0.0441627
224697	Adamts10	mRNA	1.38696	0.000558562
13056	Cyb561	mRNA	1.38689	0.000107938
16776	Lama5	mRNA	1.38504	0.0197806
20085	Rps19	mRNA	1.383	1.41935e-08
104215	Rhoq	mRNA	1.38243	0.00228612
15939	Ier5	mRNA	1.38238	0.0104156
330814	Adgrl1	mRNA	1.38062	0.0156015
18718	Pip4k2a	mRNA	1.37364	0.0373937
114715	Spred1	mRNA	1.37096	0.00157357
106572	Rab31	mRNA	1.37054	0.0145137
56434	Tspan3	mRNA	1.36969	0.0139611
58521	Eid1	mRNA	1.36776	0.00634399
238871	Pde4d	mRNA	1.36751	0.0274352
14182	Fgfr1	mRNA	1.36661	0.0186008
218518	Marveld2	mRNA	1.36106	4.27683e-05
209378	Itih5	mRNA	1.36027	4.12534e-05
20452	St8sia4	mRNA	1.35912	1.67972e-05
59046	Arpp19	mRNA	1.35678	1.58234e-07
16523	Kcnj8	mRNA	1.35451	0.0305203
12408	Cbr1	mRNA	1.35183	6.54746e-07
14778	Gpx3	mRNA	1.35102	0.0143665
93671	Cd163	mRNA	1.34859	0.0147127
15945	Cxcl10	mRNA	1.34691	0.00924788
234839	Piezo1	mRNA	1.34688	0.00460704
229603	Otud7b	mRNA	1.34172	5.18362e-05
14133	Fcna	mRNA	1.3406	2.979e-05
12831	Col5a1	mRNA	1.33947	0.000500752
80884	Maged2	mRNA	1.33885	0.00225202
78388	Mvp	mRNA	1.3377	3.39367e-07
80889	Tlnrd1	mRNA	1.33731	0.0281032
277360	Prex1	mRNA	1.33603	0.0327016
140559	Igsf8	mRNA	1.33564	0.00175513
407831	Tmem204	mRNA	1.3337	0.00994158
16323	Inhba	mRNA	1.33117	0.017
17357	Marcksl1	mRNA	1.3304	0.00195571
80859	Nfkbiz	mRNA	1.32952	0.0031741
258571	Olfr1033	mRNA	1.32935	0.00619964
319195	Rpl17	mRNA	1.32833	7.12036e-08
100952	Emilin1	mRNA	1.3273	3.701e-05
13008	Csrp2	mRNA	1.3269	6.18857e-06
69894	Fam241b	mRNA	1.32426	0.035497
18611	Pea15a	mRNA	1.32241	0.00015787
69675	Pxdn	mRNA	1.32186	0.00941664
12006	Axin2	mRNA	1.32149	0.000170177
97165	Hmgb2	mRNA	1.32136	0.000727184
19224	Ptgs1	mRNA	1.32073	0.00219869
100532	Rell1	mRNA	1.31593	0.000157374
114301	Palmd	mRNA	1.31432	7.80815e-07
71830	Pdilt	mRNA	1.30764	0.000848969
60596	Gucy1a1	mRNA	1.30731	0.0396857
67220	Plekho1	mRNA	1.30705	0.0220867
17195	Mbl2	mRNA	1.2995	2.87267e-05
11739	Slc25a4	mRNA	1.29946	0.00485927
18260	Ocln	mRNA	1.29936	0.00074938
18034	Nfkb2	mRNA	1.29914	0.0019459
68713	Ifitm1	mRNA	1.29809	0.024487
18746	Pkm	mRNA	1.29638	8.04706e-05
13650	Rhbdf1	mRNA	1.29305	0.00669077
12826	Col4a1	mRNA	1.29099	7.97412e-06
20042	Rps12	mRNA	1.28766	8.48653e-07
52118	Pvr	mRNA	1.28426	0.00761522
276891	Timd4	mRNA	1.28392	0.0264775
67866	Wfdc1	mRNA	1.28182	0.0279671
12496	Entpd2	mRNA	1.27555	0.0266682
13197	Gadd45a	mRNA	1.27179	0.0122652
18146	Npdc1	mRNA	1.27063	0.0295749
215113	Slc43a2	mRNA	1.26995	0.00563151
11826	Aqp1	mRNA	1.26834	5.83689e-06
68585	Rtn4	mRNA	1.26763	1.39728e-06
11569	Aebp2	mRNA	1.26281	0.000240762
19141	Lgmn	mRNA	1.26064	9.41146e-07
22156	Tuft1	mRNA	1.25778	0.00383746
55963	Slc1a4	mRNA	1.25746	0.000499548
19041	Ppl	mRNA	1.2573	0.00191434
330319	Wipf3	mRNA	1.25712	0.0195286
230279	Tmem268	mRNA	1.25358	0.00191434
68298	Ncapd2	mRNA	1.25283	0.00585166
67739	Slc48a1	mRNA	1.24952	7.88387e-07
243197	Mfsd7a	mRNA	1.24765	0.0448645
114565	Zbtb21	mRNA	1.24621	0.0178711
27984	Efhd2	mRNA	1.24586	5.6715e-05
15212	Hexb	mRNA	1.24428	0.00184748
17218	Mcm5	mRNA	1.24279	0.00952152
12562	Cdh5	mRNA	1.24208	0.00185724
11821	Aprt	mRNA	1.24059	3.65672e-05
11820	App	mRNA	1.2402	7.05335e-06
54712	Plxnc1	mRNA	1.23782	0.0117631
71446	Get1	mRNA	1.23593	0.0476238
56745	C1qtnf1	mRNA	1.23515	0.00147395
17069	Ly6e	mRNA	1.23198	6.45068e-07
210808	Lacc1	mRNA	1.2289	0.0095015
55936	Ctps2	mRNA	1.22577	0.00109946
23871	Ets1	mRNA	1.22518	0.0293061
67938	Myl12b	mRNA	1.22486	1.00469e-05
227059	Slc39a10	mRNA	1.22447	0.0244314
106628	Trip10	mRNA	1.22155	0.00922253
15530	Hspg2	mRNA	1.22065	0.000382163
58207	Slc43a3	mRNA	1.21851	0.00114647
12349	Car2	mRNA	1.21772	0.007011
72017	Cyb5r1	mRNA	1.21644	0.0205353
242425	Gabbr2	mRNA	1.21481	0.0138065
14360	Fyn	mRNA	1.20898	0.040949
26360	Angptl2	mRNA	1.20753	0.00136821
71751	Map3k13	mRNA	1.20703	0.000606856
330064	Slc5a6	mRNA	1.20368	0.012194
67097	Rps10	mRNA	1.20012	5.66397e-07
11610	Agtrap	mRNA	1.19554	0.0265763
171207	Arhgap4	mRNA	1.19395	0.0249936
17388	Mmp15	mRNA	1.19167	9.91093e-05
70099	Smc4	mRNA	1.18992	0.00332073
65972	Ifi30	mRNA	1.18984	0.00081172
105722	Ano6	mRNA	1.18967	0.00925738
78825	Desi2	mRNA	1.18893	0.00922253
70719	Arhgap45	mRNA	1.18748	0.00261594
29820	Tnfrsf19	mRNA	1.18717	0.0378719
14865	Gstm4	mRNA	1.18573	7.88387e-07
20717	Serpina3m	mRNA	1.18411	5.4297e-07
18739	Pitpnm1	mRNA	1.1809	0.0394381
14664	Slc6a9	mRNA	1.18037	1.6986e-05
77975	Tmem50b	mRNA	1.17476	0.0385795
12449	Ccnf	mRNA	1.17398	0.00692452
11658	Alcam	mRNA	1.16777	2.20332e-05
17135	Mafk	mRNA	1.16769	0.000167548
19376	Rab34	mRNA	1.16071	0.0478928
20620	Plk2	mRNA	1.16037	0.00153172
216869	Arrb2	mRNA	1.15935	0.00233698
70549	Tln2	mRNA	1.15908	0.0094185
22142	Tuba1a	mRNA	1.1577	0.0400383
13601	Ecm1	mRNA	1.15336	4.61287e-05
230514	Leprot	mRNA	1.15187	0.00111398
93706	Pcdhgc3	mRNA	1.14796	0.0442816
72042	Cotl1	mRNA	1.14762	0.00114812
13822	Epb41l2	mRNA	1.14516	0.00571198
71946	Endod1	mRNA	1.1437	0.0427334
209497	Tmem164	mRNA	1.142	0.00431595
67115	Rpl14	mRNA	1.14092	2.19949e-06
20088	Rps24	mRNA	1.13874	3.04287e-05
100042335	Rps15a-ps5	mRNA	1.13754	0.00580559
19946	Rpl30	mRNA	1.13375	1.01733e-05
71371	Arid5b	mRNA	1.1331	0.0151898
15903	Id3	mRNA	1.1307	0.00789754
17988	Ndrg1	mRNA	1.12893	3.86143e-05
12916	Crem	mRNA	1.12335	0.0128311
21815	Tgif1	mRNA	1.12284	0.00210881
226251	Ablim1	mRNA	1.12228	0.000116326
13506	Dsc2	mRNA	1.11962	0.0103172
22354	Vipr1	mRNA	1.11729	0.00123768
217344	Rhbdf2	mRNA	1.11658	0.00103992
57429	Sult5a1	mRNA	1.11612	0.0452444
109689	Arrb1	mRNA	1.11308	0.0208152
17219	Mcm6	mRNA	1.10694	0.00632607
11622	Ahr	mRNA	1.10459	0.0101642
22235	Ugdh	mRNA	1.10261	0.00011887
22143	Tuba1b	mRNA	1.09879	0.000183185
76089	Rapgef2	mRNA	1.08512	0.00770239
26451	Rpl27a	mRNA	1.08317	1.67972e-05
66489	Rpl35	mRNA	1.07907	5.68214e-05
56508	Rapgef4	mRNA	1.07889	0.000360945
223650	Eppk1	mRNA	1.07499	0.00257838
217258	Abca8a	mRNA	1.07482	8.02667e-05
214359	Tmem51	mRNA	1.07379	0.0113316
20229	Sat1	mRNA	1.06837	0.000233131
20733	Spint2	mRNA	1.06013	0.000276279
11735	Ank3	mRNA	1.05766	0.0222776
17533	Mrc1	mRNA	1.05685	0.0143472
76408	Abcc3	mRNA	1.05064	8.27285e-05
319530	Zfp750	mRNA	1.04535	0.0320718
20308	Ccl9	mRNA	1.04155	0.000614923
267019	Rps15a	mRNA	1.04121	7.00675e-05
11810	Apobec1	mRNA	1.04116	0.00763266
19951	Rpl32	mRNA	1.04027	2.54407e-05
270106	Rpl13	mRNA	1.03768	3.2096e-05
16009	Igfbp3	mRNA	1.03665	0.00745607
226154	Lzts2	mRNA	1.03571	0.0112044
67268	Myl12a	mRNA	1.03476	9.87645e-05
50917	Galns	mRNA	1.03454	0.0434129
75863	Clec4g	mRNA	1.03451	0.006536
20104	Rps6	mRNA	1.0336	2.73686e-05
15979	Ifngr1	mRNA	1.03341	0.00373977
20055	Rps16	mRNA	1.0332	3.04519e-05
78294	Rps27a	mRNA	1.03278	0.000117181
74211	1700017B05Rik	mRNA	1.0326	0.0469066
17913	Myo1c	mRNA	1.03198	0.00062616
51800	Bok	mRNA	1.02927	0.0141344
78889	Wsb1	mRNA	1.02909	0.00966612
11867	Arpc1b	mRNA	1.02424	0.000538153
268449	Rpl23a	mRNA	1.024	3.78957e-05
19280	Ptprs	mRNA	1.02355	0.022379
67427	Rps20	mRNA	1.02273	0.000155757
15507	Hspb1	mRNA	1.01979	0.00615781
29876	Clic4	mRNA	1.01578	0.00073014
22003	Tpm1	mRNA	1.01425	0.00109796
57357	Srd5a3	mRNA	1.01257	0.0256212
216705	Clint1	mRNA	1.00531	0.000588159
226143	Cyp2c23	mRNA	1.00424	2.24545e-05
14860	Gsta4	mRNA	1.00144	0.00110474
20969	Sdc1	mRNA	1.00102	0.005022
51788	H2az1	mRNA	0.997539	0.000469111
114584	Clic1	mRNA	0.997435	0.00499009
14257	Flt4	mRNA	0.996872	0.0283644
18753	Prkcd	mRNA	0.995841	0.0422716
14109	Fau	mRNA	0.99498	6.1982e-05
11512	Adcy6	mRNA	0.990978	0.00720915
66475	Rps23	mRNA	0.989371	0.000228234
68048	Aen	mRNA	0.984541	0.00228075
68487	Tmem140	mRNA	0.981937	0.00160988
14694	Rack1	mRNA	0.97825	9.25232e-05
67281	Rpl37	mRNA	0.977931	0.000151926
19933	Rpl21	mRNA	0.977397	0.00011384
11465	Actg1	mRNA	0.973409	0.00167197
72205	Eml2	mRNA	0.972255	0.0128249
27400	Hsd17b6	mRNA	0.971606	0.0128249
20116	Rps8	mRNA	0.968697	0.000114335
19981	Rpl37a	mRNA	0.96722	0.000162113
14824	Grn	mRNA	0.96492	0.000358959
228911	Tshz2	mRNA	0.962742	0.0328703
225884	Gstp3	mRNA	0.962441	0.0231921
70021	Nt5dc2	mRNA	0.961647	0.0182772
629595	Gm6988	mRNA	0.961425	0.000791461
18559	Pctp	mRNA	0.961242	0.000261544
15894	Icam1	mRNA	0.960541	0.00979683
53415	Htatip2	mRNA	0.960445	0.00298481
13052	Cxadr	mRNA	0.952479	0.000928804
319713	Ablim3	mRNA	0.952296	0.00191434
12550	Cdh1	mRNA	0.952115	0.000392678
12028	Bax	mRNA	0.950234	0.00453738
17387	Mmp14	mRNA	0.946011	0.00243974
20102	Rps4x	mRNA	0.944596	0.000158304
57344	As3mt	mRNA	0.941849	0.00298481
13835	Epha1	mRNA	0.939491	0.00172105
67671	Rpl38	mRNA	0.937671	0.000431767
21859	Timp3	mRNA	0.935418	0.0377061
20103	Rps5	mRNA	0.934066	0.000187728
22171	Tyms	mRNA	0.933472	0.0488664
330050	Fam185a	mRNA	0.933368	0.027537
107503	Atf5	mRNA	0.932379	0.000318337
353156	Egfl7	mRNA	0.931087	0.0498301
72535	Aldh1b1	mRNA	0.928917	0.000492149
20054	Rps15	mRNA	0.92701	0.000325269
100503670	Rpl5	mRNA	0.922161	0.000613308
223435	Trio	mRNA	0.921409	0.0449023
20084	Rps18	mRNA	0.921391	0.000261817
57912	Cdc42se1	mRNA	0.917974	0.00773157
22631	Ywhaz	mRNA	0.91293	0.000936483
54608	Abhd2	mRNA	0.910278	0.00325511
15980	Ifngr2	mRNA	0.909399	0.00814041
11854	Rhod	mRNA	0.909036	0.00565747
14629	Gclc	mRNA	0.908633	0.00822769
56055	Gtpbp2	mRNA	0.908328	0.00632745
64294	Itm2c	mRNA	0.906656	0.00649035
66830	Nacc1	mRNA	0.905014	0.00515406
108075	Ltbp4	mRNA	0.903762	0.00457888
22340	Vegfb	mRNA	0.900986	0.0266165
19943	Rpl28	mRNA	0.897726	0.000391813
19944	Rpl29	mRNA	0.896652	0.000845093
17210	Mcl1	mRNA	0.890686	0.00409879
65019	Rpl23	mRNA	0.890376	0.000721592
17347	Mknk2	mRNA	0.88937	0.0149302
17921	Myo7a	mRNA	0.883381	0.0266682
245886	Ankrd27	mRNA	0.880955	0.0061908
70382	Kctd2	mRNA	0.880194	0.0108394
20091	Rps3a1	mRNA	0.875923	0.000765628
20115	Rps7	mRNA	0.875244	0.00123012
57440	Ehd3	mRNA	0.874622	0.019585
20044	Rps14	mRNA	0.874589	0.00222846
332110	Mapk15	mRNA	0.87334	0.0112581
20005	Rpl9	mRNA	0.87151	0.000924818
55949	Eef1b2	mRNA	0.868259	0.00195302
13014	Cstb	mRNA	0.867558	0.0111421
114641	Rpl31	mRNA	0.863037	0.00320329
223921	Aaas	mRNA	0.861882	0.0279671
269261	Rpl12	mRNA	0.859838	0.000680006
17886	Myh9	mRNA	0.858402	0.00182305
77579	Myh10	mRNA	0.855629	0.00900988
68436	Rpl34	mRNA	0.85512	0.0030605
16785	Rpsa	mRNA	0.852903	0.000902321
207728	Pde2a	mRNA	0.849214	0.0275086
57808	Rpl35a	mRNA	0.849205	0.00429597
192232	Hps4	mRNA	0.849151	0.0197226
56695	Pnkd	mRNA	0.846784	0.00280038
192187	Stab1	mRNA	0.845534	0.0195681
231832	Tmem184a	mRNA	0.843999	0.0243971
56174	Nagk	mRNA	0.843536	0.0468276
57294	Rps27	mRNA	0.843045	0.00311233
14635	Galk1	mRNA	0.841962	0.00601668
20503	Slc16a7	mRNA	0.840588	0.00872561
22121	Rpl13a	mRNA	0.837144	0.00366808
27207	Rps11	mRNA	0.836905	0.00143595
17246	Mdm2	mRNA	0.836666	0.0167866
11877	Arvcf	mRNA	0.834616	0.0427334
68052	Rps13	mRNA	0.832306	0.00188581
12827	Col4a2	mRNA	0.832072	0.0221497
432467	Hnrnph3	mRNA	0.8319	0.0346188
14225	Fkbp1a	mRNA	0.831716	0.00402979
20068	Rps17	mRNA	0.830403	0.00336448
64540	Tspan4	mRNA	0.828006	0.0165558
67803	Limd2	mRNA	0.826255	0.0251738
14854	Gss	mRNA	0.826249	0.0087131
19896	Rpl10a	mRNA	0.825913	0.00150688
26897	Acot1	mRNA	0.824458	0.03527
19942	Rpl27	mRNA	0.822063	0.00161683
76808	Rpl18a	mRNA	0.819491	0.00159982
72349	Dusp3	mRNA	0.818215	0.0114867
67248	Rpl39	mRNA	0.815275	0.00580559
54127	Rps28	mRNA	0.812585	0.00378516
110208	Pgd	mRNA	0.810633	0.0159614
13849	Ephx1	mRNA	0.809956	0.0020866
117147	Acsm1	mRNA	0.809644	0.00371561
68028	Rpl22l1	mRNA	0.805288	0.034136
68058	Chd1l	mRNA	0.802778	0.0449023
78267	Klhdc8b	mRNA	0.802026	0.0498301
76846	Rps9	mRNA	0.799483	0.00299856
27370	Rps26	mRNA	0.794316	0.00229185
20463	Cox7a2l	mRNA	0.794034	0.00648588
11677	Akr1b3	mRNA	0.792941	0.036065
111241	Hmga1b	mRNA	0.791519	0.0408564
67160	Eef1g	mRNA	0.786062	0.00355843
19941	Rpl26	mRNA	0.785719	0.00855124
19024	Ppfibp2	mRNA	0.781181	0.0192532
84506	Hamp	mRNA	0.780188	0.016643
14547	Gdap2	mRNA	0.779948	0.0287564
67963	Npc2	mRNA	0.774612	0.00587891
16582	Kifc3	mRNA	0.771452	0.015292
68942	Chmp2b	mRNA	0.766302	0.0346586
27055	Fkbp9	mRNA	0.763622	0.0186331
68193	Rpl24	mRNA	0.76194	0.00336448
77559	Agl	mRNA	0.76022	0.0224901
68861	Dipk2a	mRNA	0.759465	0.0468557
19934	Rpl22	mRNA	0.758275	0.0150406
385643	Kng2	mRNA	0.757751	0.00477739
70556	Slc25a33	mRNA	0.754469	0.0241501
382044	Ces1b	mRNA	0.754237	0.00693924
83965	Enpp5	mRNA	0.753721	0.0224901
27050	Rps3	mRNA	0.752083	0.00585166
20773	Sptlc2	mRNA	0.749417	0.0234212
11883	Arsa	mRNA	0.748025	0.0180052
18670	Abcb4	mRNA	0.745771	0.00501868
74150	Slc35f5	mRNA	0.737716	0.0197687
106522	Pkdcc	mRNA	0.735666	0.0306576
20657	Sod3	mRNA	0.735333	0.0388911
16151	Ikbkg	mRNA	0.734757	0.0327096
14595	B4galt1	mRNA	0.728955	0.0489088
11746	Anxa4	mRNA	0.728524	0.015535
22154	Tubb5	mRNA	0.721059	0.0145198
67186	Rplp2	mRNA	0.721022	0.0103736
19982	Rpl36a	mRNA	0.71974	0.0382591
54217	Rpl36	mRNA	0.716095	0.0125923
15242	Hhex	mRNA	0.710001	0.0287885
12759	Clu	mRNA	0.693048	0.00623357
217830	Dglucy	mRNA	0.691379	0.0450564
15039	H2-T22	mRNA	0.69077	0.0263301
21917	Tmpo	mRNA	0.688619	0.0449023
20913	Stxbp4	mRNA	0.675765	0.0471338
66481	Rps21	mRNA	0.674876	0.0213653
16905	Lmna	mRNA	0.674504	0.0498301
243168	Hsd17b13	mRNA	0.672634	0.0144379
67891	Rpl4	mRNA	0.65764	0.013294
72040	Cdhr5	mRNA	0.652595	0.0391588
19989	Rpl7	mRNA	0.648589	0.0240191
13805	Eng	mRNA	0.644789	0.0455381
19921	Rpl19	mRNA	0.635156	0.0320718
71706	Slc46a3	mRNA	0.629989	0.0458133
27367	Rpl3	mRNA	0.621082	0.0364949
20740	Sptan1	mRNA	0.603675	0.0448336
11674	Aldoa	mRNA	0.601771	0.0406622
229279	Hnrnpa3	mRNA	0.570936	0.0467052
50765	Tfr2	mRNA	-0.558621	0.0452323
56473	Fads2	mRNA	-0.56073	0.0492948
23802	Amfr	mRNA	-0.57455	0.041879
12012	Baat	mRNA	-0.579328	0.0404527
12039	Bckdha	mRNA	-0.582789	0.0464535
69202	Ptms	mRNA	-0.583214	0.0444489
102294	Cyp4v3	mRNA	-0.586926	0.0395981
11611	Agxt	mRNA	-0.588629	0.0296345
27410	Abca3	mRNA	-0.589492	0.0489088
14732	Gpam	mRNA	-0.594799	0.0380691
72157	Pgm1	mRNA	-0.597572	0.0384047
12258	Serping1	mRNA	-0.603611	0.023292
235293	Sc5d	mRNA	-0.610018	0.0432845
76795	Tbc1d9b	mRNA	-0.611297	0.0483354
16790	Anpep	mRNA	-0.611972	0.0352541
16010	Igfbp4	mRNA	-0.621965	0.0244887
67452	Pnpla8	mRNA	-0.630539	0.0394911
20516	Slc20a2	mRNA	-0.632766	0.0479621
64008	Aqp9	mRNA	-0.633382	0.019585
70789	Kynu	mRNA	-0.634191	0.0331136
72759	Tmem135	mRNA	-0.635673	0.0480965
20973	Syngr2	mRNA	-0.641332	0.044578
17000	Ltbr	mRNA	-0.641797	0.0337599
26396	Map2k2	mRNA	-0.643601	0.0289588
56448	Cyp2d22	mRNA	-0.64392	0.0276018
226646	Ndufs2	mRNA	-0.64509	0.0346847
68671	Pcyt2	mRNA	-0.645243	0.0267801
56407	Trpc4ap	mRNA	-0.646649	0.0370052
111175	Pecr	mRNA	-0.647184	0.0186997
66887	Lonp2	mRNA	-0.649302	0.0378719
14317	Ftcd	mRNA	-0.649347	0.01296
68646	Nadk2	mRNA	-0.651795	0.0427139
103161	Apof	mRNA	-0.651851	0.0172458
226856	Lpgat1	mRNA	-0.652101	0.0479259
14874	Gstz1	mRNA	-0.65285	0.012926
20522	Slc23a1	mRNA	-0.653021	0.0298351
18408	Slc25a15	mRNA	-0.653748	0.0147244
106861	Abhd3	mRNA	-0.654285	0.0498301
75599	Pcdh1	mRNA	-0.657142	0.0412536
15108	Hsd17b10	mRNA	-0.657154	0.0302135
14385	Slc37a4	mRNA	-0.659423	0.0299077
52064	Coq5	mRNA	-0.661329	0.0499809
103554	Psme4	mRNA	-0.663884	0.0290915
70247	Psmd1	mRNA	-0.667456	0.0224694
12492	Scarb2	mRNA	-0.66931	0.0238315
14618	Gjb1	mRNA	-0.670279	0.0144507
28199	Dcaf11	mRNA	-0.672461	0.0146027
192653	Ttc36	mRNA	-0.672992	0.02047
16973	Lrp5	mRNA	-0.673399	0.0321567
69162	Sec31a	mRNA	-0.673738	0.0182054
20322	Sord	mRNA	-0.674766	0.00872561
18082	Nipsnap1	mRNA	-0.675206	0.0336341
232947	Ppp1r37	mRNA	-0.676478	0.0248785
56436	Adrm1	mRNA	-0.676938	0.0293324
67979	Atad1	mRNA	-0.677225	0.0468276
100910	Chpf2	mRNA	-0.67927	0.0451173
26941	Slc9a3r1	mRNA	-0.679367	0.0248692
76238	Grhpr	mRNA	-0.682801	0.0392879
19359	Rad23b	mRNA	-0.684205	0.0157251
192678	Rassf3	mRNA	-0.684461	0.0204717
74735	Trim14	mRNA	-0.686131	0.0241092
77963	Hook1	mRNA	-0.686318	0.0468885
252972	Tpcn1	mRNA	-0.686445	0.0334277
19193	Pipox	mRNA	-0.686455	0.00970289
270076	Gcdh	mRNA	-0.68687	0.00840496
11758	Prdx6	mRNA	-0.686994	0.0100205
99375	Cul4a	mRNA	-0.687337	0.025572
434204	Whamm	mRNA	-0.688614	0.026479
67442	Retsat	mRNA	-0.689101	0.0117588
98256	Kmo	mRNA	-0.693957	0.013095
17936	Nab1	mRNA	-0.694473	0.0491665
57437	Golga7	mRNA	-0.695471	0.0291126
20402	Zfp106	mRNA	-0.696527	0.0265824
77411	Esrp2	mRNA	-0.696805	0.0154029
12675	Chuk	mRNA	-0.702526	0.0207413
67074	Mon2	mRNA	-0.704274	0.0442816
22282	Usf2	mRNA	-0.704286	0.022379
11992	Auh	mRNA	-0.706335	0.041879
68728	Trp53inp2	mRNA	-0.706761	0.0112581
57342	Parva	mRNA	-0.708661	0.0290099
68626	Elac2	mRNA	-0.709046	0.0349853
18770	Pklr	mRNA	-0.710584	0.0257961
58809	Rnase4	mRNA	-0.711074	0.00556068
170459	Stard4	mRNA	-0.712434	0.048051
20851	Stat5b	mRNA	-0.71343	0.0486918
71756	Cpn2	mRNA	-0.714218	0.00973239
11287	Pzp	mRNA	-0.715748	0.00829934
11938	Atp2a2	mRNA	-0.715877	0.00981884
66112	Mtarc1	mRNA	-0.715969	0.00634479
20586	Smarca4	mRNA	-0.716929	0.0494931
54214	Golga4	mRNA	-0.717686	0.0147464
22670	Trim26	mRNA	-0.719133	0.0371387
15107	Hadh	mRNA	-0.719775	0.0135856
243219	2900026A02Rik	mRNA	-0.720595	0.0146226
93742	Pard3	mRNA	-0.72073	0.0160554
73137	Prrc1	mRNA	-0.720736	0.0375298
56357	Ivd	mRNA	-0.721126	0.00625239
20591	Kdm5c	mRNA	-0.724141	0.0216361
208677	Creb3l3	mRNA	-0.724195	0.0431061
68299	Vps53	mRNA	-0.725994	0.0498301
13112	Cyp3a11	mRNA	-0.72705	0.0154058
21968	Tom1	mRNA	-0.727303	0.0400723
12607	Cebpz	mRNA	-0.730733	0.030104
26572	Cops3	mRNA	-0.731222	0.0312815
114896	Afg3l1	mRNA	-0.731615	0.0336378
394436	Ugt1a1	mRNA	-0.731939	0.0216125
11370	Acadvl	mRNA	-0.734015	0.0276877
68178	Cgnl1	mRNA	-0.734925	0.0109125
102247	Gpat4	mRNA	-0.735158	0.00814041
15378	Hnf4a	mRNA	-0.735936	0.0146689
218914	Wapl	mRNA	-0.735939	0.019915
56794	Hacl1	mRNA	-0.736246	0.00574091
23945	Mgll	mRNA	-0.741551	0.00675742
11816	Apoe	mRNA	-0.74278	0.00366808
63959	Slc29a1	mRNA	-0.743064	0.0221679
72278	Ccpg1	mRNA	-0.744121	0.0179509
67826	Snap47	mRNA	-0.744137	0.0210549
20656	Sod2	mRNA	-0.744946	0.00572634
80509	Med8	mRNA	-0.744993	0.0279671
21354	Tap1	mRNA	-0.746136	0.035497
107351	Kank1	mRNA	-0.746481	0.0250766
11548	Adra1b	mRNA	-0.748285	0.00776373
12268	C4b	mRNA	-0.748942	0.00272168
14071	F9	mRNA	-0.749013	0.00874404
19192	Psme3	mRNA	-0.749348	0.0148724
109801	Glo1	mRNA	-0.752705	0.00929741
12988	Csk	mRNA	-0.754556	0.0174241
68371	Pbld1	mRNA	-0.756131	0.00495965
52440	Tax1bp1	mRNA	-0.756941	0.00860815
98870	AI182371	mRNA	-0.757145	0.0346188
11898	Ass1	mRNA	-0.757669	0.0437257
101488	Slco2b1	mRNA	-0.759937	0.00818596
29815	Bcar3	mRNA	-0.759971	0.0150406
22761	Zfpm1	mRNA	-0.761903	0.0208456
104086	Cyp27a1	mRNA	-0.76316	0.0138891
243537	Uroc1	mRNA	-0.764384	0.0109125
69125	Cnot8	mRNA	-0.764947	0.0303779
108954	Ppp1r15b	mRNA	-0.765431	0.0141781
22021	Tpst1	mRNA	-0.765521	0.0441699
109910	Zfp91	mRNA	-0.7659	0.0160442
70465	Wdr77	mRNA	-0.765976	0.0372379
11812	Apoc1	mRNA	-0.767019	0.00233698
16956	Lpl	mRNA	-0.768548	0.0216739
14958	H1f0	mRNA	-0.770545	0.00932347
75613	Med25	mRNA	-0.772713	0.0162295
140570	Plxnb2	mRNA	-0.772961	0.00257838
52696	Zwint	mRNA	-0.773065	0.0186008
74104	Abcb6	mRNA	-0.773523	0.00858544
217837	Itpk1	mRNA	-0.774917	0.0193168
71817	Tmem50a	mRNA	-0.776892	0.0144507
64602	Ireb2	mRNA	-0.77849	0.0207829
66146	Maco1	mRNA	-0.779102	0.033421
107227	Macrod1	mRNA	-0.780154	0.0141086
67015	Ccdc91	mRNA	-0.780856	0.0381513
226153	Twnk	mRNA	-0.783216	0.0239451
108960	Irak2	mRNA	-0.783299	0.031104
56720	Tdo2	mRNA	-0.783387	0.0168223
14228	Fkbp4	mRNA	-0.783459	0.040949
237387	Lrrc3	mRNA	-0.783665	0.00514746
235636	Rtp3	mRNA	-0.78412	0.0129904
73095	Slc25a42	mRNA	-0.784646	0.01296
74252	Armc1	mRNA	-0.784805	0.0344601
74412	Gle1	mRNA	-0.785855	0.0273428
69608	Sec24d	mRNA	-0.786262	0.00897583
16543	Mdfic	mRNA	-0.787737	0.040949
268860	Abat	mRNA	-0.788057	0.0134836
100763	Ube3c	mRNA	-0.788296	0.0313832
73046	Glrx5	mRNA	-0.789205	0.0366297
22057	Tob1	mRNA	-0.789658	0.00530345
233895	Prr14	mRNA	-0.790563	0.0177883
19299	Abcd3	mRNA	-0.79058	0.00149292
18478	Pah	mRNA	-0.790725	0.00185883
74195	Elp3	mRNA	-0.791846	0.0266568
71999	Fbxo22	mRNA	-0.792129	0.0125969
544963	Iqgap2	mRNA	-0.792232	0.00694695
216874	Camta2	mRNA	-0.792912	0.0310331
71767	Tysnd1	mRNA	-0.793276	0.0216116
15160	Serpind1	mRNA	-0.794668	0.00142145
234564	Ces1f	mRNA	-0.795691	0.00885715
72792	2810459M11Rik	mRNA	-0.795976	0.00662801
66427	Cyb5b	mRNA	-0.796815	0.00154861
108645	Mat2b	mRNA	-0.797161	0.0283839
214253	Etnk2	mRNA	-0.797785	0.00883174
14377	G6pc	mRNA	-0.797875	0.00247455
64945	Cldn12	mRNA	-0.798289	0.0458595
21969	Top1	mRNA	-0.798556	0.024487
229363	Gmps	mRNA	-0.798735	0.0296437
56551	Txn2	mRNA	-0.798765	0.00336829
21405	Hnf1a	mRNA	-0.799431	0.0185756
105782	Scrib	mRNA	-0.799866	0.0384404
232371	C1rl	mRNA	-0.800573	0.00220402
223722	Mcat	mRNA	-0.800873	0.0207718
68879	Prpf6	mRNA	-0.802498	0.0321761
28193	Reep3	mRNA	-0.803726	0.0146027
214048	Larp1b	mRNA	-0.804924	0.00950778
15445	Hpd	mRNA	-0.808193	0.00393889
67466	Pdcl	mRNA	-0.808526	0.0483928
59038	Pxmp4	mRNA	-0.810304	0.0112581
217214	Nags	mRNA	-0.810344	0.00570382
73467	1700066M21Rik	mRNA	-0.811209	0.0371387
12352	Car5a	mRNA	-0.811707	0.00297927
11640	Akap1	mRNA	-0.813026	0.00349594
74088	Them7	mRNA	-0.813234	0.0308602
235567	Dnajc13	mRNA	-0.814067	0.0179824
54426	Hgfac	mRNA	-0.815092	0.0034216
71667	Tmem248	mRNA	-0.815339	0.00900529
545366	Cfhr2	mRNA	-0.81596	0.00142183
217119	Xylt2	mRNA	-0.816006	0.0263453
67815	Sec14l2	mRNA	-0.818609	0.00239095
27406	Abcf3	mRNA	-0.819561	0.0153032
209200	Dtx3l	mRNA	-0.819877	0.0286223
67563	Ciao3	mRNA	-0.82045	0.0469198
68795	Ubr3	mRNA	-0.820562	0.00981552
230796	Wdtc1	mRNA	-0.820969	0.00597718
211652	Wwc1	mRNA	-0.821007	0.00323784
223672	Apol9a	mRNA	-0.821518	0.00784058
20826	Snu13	mRNA	-0.821942	0.019585
102339	Cog4	mRNA	-0.822042	0.0145591
21428	Mlx	mRNA	-0.822884	0.0204891
216456	Gls2	mRNA	-0.822898	0.000845111
108958	Miga2	mRNA	-0.823082	0.00610134
73166	Tm7sf2	mRNA	-0.823601	0.00410081
71911	Bdh1	mRNA	-0.825056	0.0132923
68241	Mcrip2	mRNA	-0.827554	0.0253939
272428	Acsm5	mRNA	-0.828803	0.00228075
381269	Mreg	mRNA	-0.829462	0.0436962
22245	Uck1	mRNA	-0.83003	0.0388036
319448	Fndc3a	mRNA	-0.831945	0.0252003
104184	Blmh	mRNA	-0.833342	0.0132869
12418	Cbx4	mRNA	-0.835455	0.0292488
71323	Rassf8	mRNA	-0.835511	0.0230763
107338	Gbf1	mRNA	-0.836279	0.00435328
224023	Klhl22	mRNA	-0.836543	0.0304311
320661	D5Ertd579e	mRNA	-0.837099	0.0112889
223776	Selenoo	mRNA	-0.83742	0.00649035
20280	Scp2	mRNA	-0.83748	0.0165865
69020	Zfp707	mRNA	-0.838414	0.0273428
241547	Harbi1	mRNA	-0.840887	0.0442816
14775	Gpx1	mRNA	-0.841084	0.00160552
170749	Mtmr4	mRNA	-0.842074	0.00632745
69674	Mif4gd	mRNA	-0.843259	0.0105129
110960	Tars	mRNA	-0.843515	0.00763266
65246	Xpo7	mRNA	-0.843532	0.0135075
107094	Rrp12	mRNA	-0.844318	0.0348882
59028	Rcl1	mRNA	-0.845879	0.00225478
624219	Angptl8	mRNA	-0.846855	0.034136
100041687	Mup8	mRNA	-0.847956	0.0161837
69181	Dyrk2	mRNA	-0.849142	0.0271101
68929	Mospd3	mRNA	-0.850397	0.017985
21928	Tnfaip2	mRNA	-0.850866	0.0167283
16427	Itih4	mRNA	-0.852352	0.000360363
217337	Srp68	mRNA	-0.853634	0.0271542
15254	Hint1	mRNA	-0.85558	0.00218104
27402	Pdhx	mRNA	-0.855832	0.0183859
107747	Aldh1l1	mRNA	-0.859223	0.000462804
66968	Plin5	mRNA	-0.8602	0.00514746
226849	Ppp2r5a	mRNA	-0.862494	0.0013535
13047	Cux1	mRNA	-0.862495	0.027537
15502	Dnaja1	mRNA	-0.863191	0.0081504
11793	Atg5	mRNA	-0.863503	0.00486667
17434	Mocs2	mRNA	-0.865314	0.00308222
77116	Mtmr2	mRNA	-0.865327	0.0296345
237320	Aldh8a1	mRNA	-0.865757	0.000522322
67456	Ergic2	mRNA	-0.865829	0.012462
207592	Tbc1d16	mRNA	-0.866829	0.0450535
13360	Dhcr7	mRNA	-0.867128	0.0353015
56382	Rab9	mRNA	-0.86866	0.0179172
97863	Fam8a1	mRNA	-0.869515	0.00318028
14527	Gcgr	mRNA	-0.869744	0.000437946
67426	Coq8a	mRNA	-0.870389	0.00110474
69568	Vkorc1l1	mRNA	-0.873484	0.00972101
52815	Ldhd	mRNA	-0.874667	0.00125452
93732	Acox2	mRNA	-0.874703	0.00066252
13992	Khdrbs3	mRNA	-0.876866	0.0486329
22724	Zbtb7b	mRNA	-0.876872	0.00355843
70573	Tbccd1	mRNA	-0.879072	0.0216361
74156	Acot12	mRNA	-0.879307	0.00988446
67398	Srpr	mRNA	-0.880561	0.00201456
238055	Apob	mRNA	-0.880824	0.000290206
11807	Apoa2	mRNA	-0.881765	0.000521813
56632	Sphk2	mRNA	-0.881846	0.00111962
105355	Slc17a3	mRNA	-0.882681	0.030064
57267	Apba3	mRNA	-0.883865	0.00459057
11430	Acox1	mRNA	-0.884242	0.000290701
79560	Ublcp1	mRNA	-0.884504	0.0385795
66841	Etfdh	mRNA	-0.884746	0.0021917
68817	Ddi2	mRNA	-0.884788	0.0146803
54473	Tollip	mRNA	-0.88556	0.00585166
60525	Acss2	mRNA	-0.886798	0.000505033
68347	Mettl26	mRNA	-0.887221	0.00252642
23881	G3bp2	mRNA	-0.887577	0.00634399
218103	Slc17a2	mRNA	-0.887598	0.00104795
76257	Slc38a3	mRNA	-0.887984	0.000614923
102103	Mtus1	mRNA	-0.890209	0.00133225
107271	Yars	mRNA	-0.89028	0.0156306
71670	Acy3	mRNA	-0.891488	0.00289934
12491	Cd36	mRNA	-0.892109	0.0168787
243382	Ppm1k	mRNA	-0.893231	0.00922253
66107	Wfdc21	mRNA	-0.897063	0.00606267
14411	Slc6a12	mRNA	-0.89881	0.00158524
68944	Tmco1	mRNA	-0.898973	0.00222846
98711	Rdh10	mRNA	-0.899098	0.0374397
83485	Ngrn	mRNA	-0.901024	0.030941
14873	Gsto1	mRNA	-0.901118	0.00106672
67490	Ufl1	mRNA	-0.902599	0.0101056
70533	Btf3l4	mRNA	-0.902646	0.0146808
75717	Cul5	mRNA	-0.90323	0.0284898
227545	Proser2	mRNA	-0.903284	0.0316584
57439	Tmem183a	mRNA	-0.908315	0.000774473
15926	Idh1	mRNA	-0.909298	0.000188153
103988	Gck	mRNA	-0.910271	0.00085072
98999	Znfx1	mRNA	-0.911126	0.00497318
93736	Aff4	mRNA	-0.911936	0.0142179
71898	Apol9b	mRNA	-0.912313	0.00111885
68133	Gcsh	mRNA	-0.913001	0.00893842
56629	Dnase2b	mRNA	-0.915316	0.0348426
71947	Tmem94	mRNA	-0.915399	0.0118567
29806	Limd1	mRNA	-0.916381	0.0087131
104158	Ces1d	mRNA	-0.91705	0.000698915
110391	Qdpr	mRNA	-0.917731	0.000334017
17165	Mapkapk5	mRNA	-0.918566	0.030212
76282	Gpt	mRNA	-0.919418	0.000149118
269823	Pon3	mRNA	-0.921512	0.00132834
170789	Acot8	mRNA	-0.924831	0.0224901
214895	Lman2l	mRNA	-0.927269	0.028697
26458	Slc27a2	mRNA	-0.9278	0.000165364
74570	Zkscan1	mRNA	-0.927928	0.0228422
11804	Aplp2	mRNA	-0.928194	0.000228993
56430	Clip1	mRNA	-0.928701	0.0245065
212933	Pm20d1	mRNA	-0.929323	0.000538153
245860	Atg9a	mRNA	-0.930358	0.00147657
69554	Klhdc2	mRNA	-0.931328	0.00770239
74018	Als2	mRNA	-0.931769	0.0209581
226178	Wbp1l	mRNA	-0.93225	0.000845093
12892	Cpox	mRNA	-0.932508	0.00235559
230101	Gba2	mRNA	-0.932765	0.0346898
319800	Slc22a30	mRNA	-0.933119	0.000376091
75761	Apol7a	mRNA	-0.933131	0.000304095
170442	Bbox1	mRNA	-0.934203	0.000902321
235504	Slc17a5	mRNA	-0.937564	0.0152936
18970	Polb	mRNA	-0.937564	0.0399363
51786	Cpsf2	mRNA	-0.938972	0.0289609
66818	Smim7	mRNA	-0.941307	0.0063
71724	Aox3	mRNA	-0.94323	0.000110534
59007	Ngly1	mRNA	-0.943934	0.00408609
118567621	LOC118567621	mRNA	-0.944314	0.000979463
69072	Ebna1bp2	mRNA	-0.944863	0.012462
67489	Ap4b1	mRNA	-0.94514	0.0223167
69354	Slc38a4	mRNA	-0.945465	0.011319
58185	Rsad2	mRNA	-0.946149	0.0398697
668158	Ccdc85c	mRNA	-0.948514	0.0101566
223649	Nrbp2	mRNA	-0.948968	0.016887
80285	Parp9	mRNA	-0.949447	0.00441784
12780	Abcc2	mRNA	-0.949956	0.00806777
217325	Llgl2	mRNA	-0.951989	0.00282828
27883	Tango2	mRNA	-0.955539	0.00325384
71743	Coasy	mRNA	-0.955547	0.00119332
320011	Uggt1	mRNA	-0.955599	0.00330977
12953	Cry2	mRNA	-0.95598	0.00810084
93694	Clec2d	mRNA	-0.959182	0.00221771
18639	Pfkfb1	mRNA	-0.959197	0.0101928
14079	Fabp2	mRNA	-0.960355	0.00702027
22262	Uox	mRNA	-0.96039	0.00016635
76263	Gstk1	mRNA	-0.961654	0.000308242
13124	Cyp8b1	mRNA	-0.961759	0.000162288
117109	Pop5	mRNA	-0.965661	0.0110977
320714	Trappc11	mRNA	-0.96735	0.00201145
71365	Pdss2	mRNA	-0.967639	0.0443855
227377	Farp2	mRNA	-0.969309	0.017383
20181	Rxra	mRNA	-0.969373	0.000579364
56373	Cpb2	mRNA	-0.969403	0.000561097
67864	Yipf4	mRNA	-0.97221	0.00948432
13195	Ddc	mRNA	-0.973941	0.00365675
14651	Hagh	mRNA	-0.97412	0.00106482
16529	Kcnk5	mRNA	-0.975264	0.00218104
53332	Mtmr1	mRNA	-0.97562	0.0138306
67283	Slc25a19	mRNA	-0.97595	0.041879
246221	Mpst	mRNA	-0.97812	0.00118512
13101	Cyp2d10	mRNA	-0.979677	3.2096e-05
19877	Rock1	mRNA	-0.979961	0.0153188
14154	Fem1a	mRNA	-0.981064	0.00123579
232164	Paip2b	mRNA	-0.98141	0.0139352
74580	Pyroxd2	mRNA	-0.982167	0.00340713
74763	Naa60	mRNA	-0.982816	0.000275864
15360	Hmgcs2	mRNA	-0.983247	0.00161477
16180	Il1rap	mRNA	-0.984021	0.00223822
66885	Acadsb	mRNA	-0.984232	0.000168381
18107	Nmt1	mRNA	-0.985176	0.00148388
52837	Tmx4	mRNA	-0.987349	0.02607
68750	Rreb1	mRNA	-0.989608	0.0408372
102607	Snx19	mRNA	-0.990019	0.00273921
26384	Gnpda1	mRNA	-0.991364	0.00980456
235623	Scap	mRNA	-0.993873	0.000155757
56199	Abcb10	mRNA	-0.9964	0.00313879
170719	Oxr1	mRNA	-0.99652	0.0036073
14121	Fbp1	mRNA	-0.997616	0.00202099
71773	Ugt2b1	mRNA	-0.998322	9.25232e-05
14544	Gda	mRNA	-0.999193	0.0296345
14104	Fasn	mRNA	-1.00007	0.000207903
66070	Cwc15	mRNA	-1.001	0.00304026
230103	Npr2	mRNA	-1.00159	0.000717555
104910	Slc25a47	mRNA	-1.00628	0.00109704
12359	Cat	mRNA	-1.00684	3.70111e-05
76279	Cyp2d26	mRNA	-1.00793	4.41265e-05
67087	Ctnnbip1	mRNA	-1.00821	0.0308762
232670	Tspan33	mRNA	-1.00881	0.0236891
11732	Ank	mRNA	-1.01032	0.0385609
116852	Akr1c20	mRNA	-1.01047	0.00186601
23854	Def8	mRNA	-1.0107	0.00787461
64705	Dpys	mRNA	-1.01154	0.000158304
12633	Cflar	mRNA	-1.0117	0.00306741
66928	Dmac1	mRNA	-1.01179	0.00539663
13347	Dffa	mRNA	-1.01194	0.0149302
231510	Gpat3	mRNA	-1.01265	0.0276018
76905	Lrg1	mRNA	-1.01487	0.000765628
15109	Hal	mRNA	-1.01756	0.000188725
51792	Ppp2r1a	mRNA	-1.01981	0.00106737
103655	Sec14l4	mRNA	-1.02024	0.00228075
75735	Pank1	mRNA	-1.02066	0.000108136
107375	Slc25a45	mRNA	-1.02322	0.00701784
66089	Rmnd5b	mRNA	-1.02322	0.00583326
66642	Ctnnbl1	mRNA	-1.02324	0.0113871
66443	Tnfaip8l1	mRNA	-1.02359	0.00235593
74637	Shpk	mRNA	-1.02382	0.000591275
11606	Agt	mRNA	-1.02528	2.57693e-05
102182	Prmt9	mRNA	-1.02602	0.019316
69627	Fam89a	mRNA	-1.02654	0.0184303
27361	Msrb1	mRNA	-1.02671	0.000204541
212442	Lactb2	mRNA	-1.02905	4.90974e-05
93834	Peli2	mRNA	-1.02929	0.031931
233752	Insc	mRNA	-1.03368	0.00804292
102022	Ces2a	mRNA	-1.03451	0.00105612
224860	Plcl2	mRNA	-1.03509	0.0239451
67608	Narf	mRNA	-1.03591	0.00752826
231532	Arhgap24	mRNA	-1.03593	0.0185096
51897	Atg13	mRNA	-1.0367	0.000237376
67512	Agpat2	mRNA	-1.03689	0.000739938
435965	Lrp3	mRNA	-1.03779	0.00308495
12763	Cmah	mRNA	-1.03798	0.00107644
14287	Fpgs	mRNA	-1.03951	3.31022e-05
30930	Vps26a	mRNA	-1.04504	0.00479996
240327	Gm4951	mRNA	-1.04834	0.000298916
320165	Tacc1	mRNA	-1.05162	0.00130628
18585	Pde9a	mRNA	-1.05172	0.014628
223337	Ugt3a2	mRNA	-1.05191	9.83924e-06
15267	H2ac18	mRNA	-1.05258	0.00039392
18416	Otc	mRNA	-1.05396	6.74647e-06
269378	Ahcy	mRNA	-1.05568	0.000377689
77766	Elp4	mRNA	-1.05623	0.0197806
192193	Edem1	mRNA	-1.05819	3.74051e-05
20216	Acsm3	mRNA	-1.05901	0.000139733
22190	Ubc	mRNA	-1.061	4.74322e-05
76108	Rap2a	mRNA	-1.0621	0.0128311
212986	Scfd2	mRNA	-1.06276	0.0323148
20342	Selenbp2	mRNA	-1.06391	0.00825126
72094	Ugt2a3	mRNA	-1.06427	2.55894e-05
17256	Mea1	mRNA	-1.06443	0.00178504
100978	Nfxl1	mRNA	-1.06527	0.0117211
237781	Mief2	mRNA	-1.06534	0.0033651
93734	Mpv17l	mRNA	-1.06713	0.0063901
140629	Ubox5	mRNA	-1.06763	0.0474826
118568080	LOC118568080	mRNA	-1.07018	0.0328543
103694	Tmed4	mRNA	-1.07061	0.000680006
21887	Tle3	mRNA	-1.07132	0.00597585
23922	Jtb	mRNA	-1.07198	0.000883052
13109	Cyp2j5	mRNA	-1.07315	5.93884e-06
110135	Fgb	mRNA	-1.07894	4.79928e-05
69379	C8g	mRNA	-1.07954	2.15689e-05
19252	Dusp1	mRNA	-1.08073	0.01819
104082	Wdr7	mRNA	-1.08117	0.00759989
14453	Gas2	mRNA	-1.08177	0.00305536
18569	Pdcd4	mRNA	-1.08226	0.000206149
56358	Copz2	mRNA	-1.08239	0.019585
16005	Igfals	mRNA	-1.08367	0.000561469
16439	Itpr2	mRNA	-1.08427	0.00114647
52892	Sco1	mRNA	-1.08462	0.0306576
20768	Sephs2	mRNA	-1.08751	2.13343e-06
16553	Kif13a	mRNA	-1.08909	0.0199321
12724	Clcn2	mRNA	-1.09098	0.000521813
14711	Gnmt	mRNA	-1.09118	2.54643e-05
328133	Slc39a9	mRNA	-1.09205	0.000230055
84112	Sucnr1	mRNA	-1.09334	0.000740657
18633	Pex16	mRNA	-1.09361	0.000103145
50770	Atp11a	mRNA	-1.09851	0.00239575
14161	Fga	mRNA	-1.09901	0.000158562
50708	H1f2	mRNA	-1.10252	0.00667917
230119	Zbtb5	mRNA	-1.10509	0.015292
27528	Nrep	mRNA	-1.10567	0.0140984
18442	P2ry2	mRNA	-1.10576	0.0140984
237898	Usp32	mRNA	-1.10729	0.0063901
210582	Coq10a	mRNA	-1.11024	0.00335349
26459	Slc27a5	mRNA	-1.11035	3.01222e-06
74032	Sdr42e1	mRNA	-1.11099	5.44539e-05
20493	Slc10a1	mRNA	-1.11465	5.15782e-05
382053	Ces3a	mRNA	-1.11696	0.000136047
19013	Ppara	mRNA	-1.11699	0.000469111
17684	Cited2	mRNA	-1.11864	0.0031877
80861	Dhx58	mRNA	-1.11982	0.00493167
56389	Stx5a	mRNA	-1.12021	0.00158524
16391	Irf9	mRNA	-1.12147	0.000921918
219189	Vwa8	mRNA	-1.12167	6.39162e-05
69823	Fyttd1	mRNA	-1.12461	0.00261189
231151	Tada2b	mRNA	-1.12538	0.00176315
100705	Acacb	mRNA	-1.12583	5.18362e-05
71918	Zcchc24	mRNA	-1.12898	4.48232e-05
244049	Mctp2	mRNA	-1.13057	0.0280567
75212	Rnf121	mRNA	-1.13094	0.00563151
50490	Nox4	mRNA	-1.13201	0.0180156
19125	Prodh	mRNA	-1.13298	4.20172e-06
17380	Mme	mRNA	-1.13597	0.00426082
56017	Slc2a8	mRNA	-1.13602	0.00355843
20846	Stat1	mRNA	-1.13656	7.18432e-05
16880	Lifr	mRNA	-1.1377	0.00120007
23923	Aadat	mRNA	-1.1378	8.48132e-05
67800	Dgat2	mRNA	-1.13783	5.5098e-05
74478	Snx29	mRNA	-1.14288	0.00858544
29869	Ulk2	mRNA	-1.14612	9.17567e-05
26357	Abcg2	mRNA	-1.14795	4.31066e-06
329910	Acot11	mRNA	-1.14899	0.00948827
100040843	Cyp4a32	mRNA	-1.15378	0.00453738
320878	Mical2	mRNA	-1.15425	0.00123127
72747	Ttc39c	mRNA	-1.15675	0.00224979
244209	Cyp2r1	mRNA	-1.15845	0.0139645
434674	Slc22a28	mRNA	-1.15925	0.00937433
99586	Dpyd	mRNA	-1.16033	0.000183908
66871	Cpne8	mRNA	-1.16413	0.012462
328099	Prps1l3	mRNA	-1.16735	0.000727792
53867	Col5a3	mRNA	-1.16749	0.0227225
15505	Hsph1	mRNA	-1.16753	0.0053635
16658	Mafb	mRNA	-1.16894	0.00530875
68032	Emc4	mRNA	-1.16911	0.000462804
56737	Alg2	mRNA	-1.16923	0.00204539
71764	C2cd2l	mRNA	-1.16937	0.000575356
72074	Anks4b	mRNA	-1.17163	0.000151926
67838	Dnajb11	mRNA	-1.17166	0.00648378
104174	Gldc	mRNA	-1.17269	0.000462101
15510	Hspd1	mRNA	-1.17539	2.34337e-05
20700	Serpina1a	mRNA	-1.1763	7.72594e-05
54354	Rassf5	mRNA	-1.17713	0.0128782
11303	Abca1	mRNA	-1.18027	0.000262739
630836	2010315B03Rik	mRNA	-1.18153	0.00402665
67472	Mtfr1	mRNA	-1.18177	4.22423e-05
13358	Slc25a1	mRNA	-1.18917	4.2261e-06
80752	Fam20c	mRNA	-1.19129	2.78617e-05
100041449	Cyp3a59	mRNA	-1.19239	0.000963452
66114	Dnajc30	mRNA	-1.19332	0.0013535
118567893	LOC118567893	mRNA	-1.19417	0.0144137
72056	1810055G02Rik	mRNA	-1.19421	0.00649035
13036	Ctsh	mRNA	-1.19631	1.67972e-05
13850	Ephx2	mRNA	-1.19658	1.90824e-07
99571	Fgg	mRNA	-1.19666	1.91337e-05
214403	Gm4788	mRNA	-1.19835	2.7986e-06
20702	Serpina1c	mRNA	-1.1994	7.6399e-05
67117	Dynlt3	mRNA	-1.19955	0.0007204
20747	Spop	mRNA	-1.20257	7.63173e-06
229317	Eif2a	mRNA	-1.20378	0.0017216
72621	Pdzd11	mRNA	-1.20393	0.00704669
75420	Secisbp2	mRNA	-1.2087	0.00425747
20701	Serpina1b	mRNA	-1.21115	8.51625e-06
67801	Pllp	mRNA	-1.21167	0.00308375
16325	Inhbc	mRNA	-1.21605	8.10948e-05
66469	Prxl2b	mRNA	-1.21776	0.00817297
74022	Glyr1	mRNA	-1.21802	4.64782e-06
27407	Abcf2	mRNA	-1.21854	0.000149118
215929	Mfsd4b1	mRNA	-1.2191	0.000139721
58239	Dexi	mRNA	-1.22661	0.000376091
14600	Ghr	mRNA	-1.22815	4.20172e-06
66307	Isoc1	mRNA	-1.23196	8.6436e-05
230582	Cyb5rl	mRNA	-1.24143	0.00366808
20509	Slc19a1	mRNA	-1.24353	0.0392879
107568	Wwp1	mRNA	-1.24596	1.91337e-05
55983	Pdzrn3	mRNA	-1.24673	0.0388911
20787	Srebf1	mRNA	-1.24734	8.7003e-08
68732	Carmil1	mRNA	-1.24747	0.00584878
66251	Arfgap3	mRNA	-1.25071	0.0221743
72503	2610507B11Rik	mRNA	-1.25384	5.35492e-07
13106	Cyp2e1	mRNA	-1.25386	1.13297e-07
107766	Haao	mRNA	-1.25965	2.33359e-07
56506	Cib2	mRNA	-1.26037	0.0154057
13631	Eef2k	mRNA	-1.26074	0.0109125
21685	Tef	mRNA	-1.26104	0.0185756
192166	Sardh	mRNA	-1.26325	1.29759e-08
18795	Plcb1	mRNA	-1.26535	0.0186652
17842	Mup3	mRNA	-1.26626	0.00011166
52014	Nus1	mRNA	-1.26665	2.73686e-05
22393	Wfs1	mRNA	-1.26723	0.00648378
338365	Slc41a2	mRNA	-1.26973	0.000228133
16404	Itga7	mRNA	-1.27073	0.00441784
66975	Trappc13	mRNA	-1.27105	0.000799771
56388	Cyp3a25	mRNA	-1.27259	6.49754e-06
72881	Zdhhc4	mRNA	-1.27685	0.00145741
20338	Sel1l	mRNA	-1.2788	6.71113e-07
213056	Fam126b	mRNA	-1.28026	0.0112581
74126	Syvn1	mRNA	-1.28255	0.000382163
53315	Sult1d1	mRNA	-1.28402	0.00531934
170439	Elovl6	mRNA	-1.28425	4.54222e-05
252967	Ropn1l	mRNA	-1.29084	0.0146803
232146	Eva1a	mRNA	-1.29522	2.2582e-05
13107	Cyp2f2	mRNA	-1.30307	7.95876e-09
67213	Cmtm6	mRNA	-1.30318	2.8681e-07
56219	Extl1	mRNA	-1.30387	0.00931666
276846	Pigs	mRNA	-1.30722	6.0035e-05
20703	Serpina1d	mRNA	-1.3078	9.87154e-06
23957	Nr0b2	mRNA	-1.3109	0.00239212
117146	Ube3b	mRNA	-1.31549	3.87766e-06
74268	Aven	mRNA	-1.31573	0.00222362
76608	Hectd3	mRNA	-1.31586	3.56933e-06
14673	Gna12	mRNA	-1.31982	1.61588e-05
15511	Hspa1b	mRNA	-1.32276	0.0124132
53414	Bysl	mRNA	-1.32488	0.00108556
209357	Gtf2h3	mRNA	-1.32831	0.0198169
212503	Paox	mRNA	-1.33059	4.63349e-06
67774	Borcs5	mRNA	-1.332	0.0115184
58245	Gpr180	mRNA	-1.33262	0.000340403
20872	Stk16	mRNA	-1.33402	3.64494e-06
28253	Slco1b2	mRNA	-1.34101	2.16777e-06
207565	Camkk2	mRNA	-1.34306	0.0026768
11722	Amy1	mRNA	-1.34733	3.76538e-08
76355	Tgds	mRNA	-1.35219	0.000280283
52065	Mfhas1	mRNA	-1.35346	0.00190492
73379	Dcbld2	mRNA	-1.35692	0.0385947
70807	Arrdc2	mRNA	-1.36375	0.00926187
74340	Ahcyl2	mRNA	-1.36452	7.99133e-05
245474	Dkc1	mRNA	-1.36488	0.00132582
14773	Grk5	mRNA	-1.36671	0.00122783
67307	Pbld2	mRNA	-1.36832	1.26072e-07
14218	Sh3pxd2a	mRNA	-1.37114	5.33961e-06
100416706	Zfp729b	mRNA	-1.37256	0.0410719
12614	Celsr1	mRNA	-1.37841	0.000759346
22169	Cmpk2	mRNA	-1.38057	0.00225478
67010	Rbm7	mRNA	-1.38062	8.20017e-05
77596	Adgrf1	mRNA	-1.38742	0.00223194
71373	Prr16	mRNA	-1.39118	0.000683301
381531	Mup21	mRNA	-1.39121	0.000768673
57315	Wdr46	mRNA	-1.4015	6.93554e-05
75985	Rab30	mRNA	-1.40201	0.0451173
225049	Ttc7	mRNA	-1.41421	2.24689e-06
14080	Fabp1	mRNA	-1.41881	0.000204711
215751	Ginm1	mRNA	-1.42313	1.89842e-05
234724	Tat	mRNA	-1.4269	2.60851e-05
231630	Ficd	mRNA	-1.43121	0.00240414
109222	Rarres1	mRNA	-1.4347	0.0010551
56316	Ggcx	mRNA	-1.43938	7.53302e-07
67610	Rspry1	mRNA	-1.4497	0.000184921
382117	Tcaim	mRNA	-1.46412	0.000204711
80907	Lactb	mRNA	-1.46556	2.6256e-07
407243	Tmem189	mRNA	-1.46942	0.00127236
102644	Oaf	mRNA	-1.47027	1.58078e-08
76454	Fbxo31	mRNA	-1.47188	0.000124026
19885	Rorc	mRNA	-1.47403	0.000107749
20704	Serpina1e	mRNA	-1.47674	1.23168e-05
11502	Adam9	mRNA	-1.48246	3.50993e-07
115489454	Gm52512	mRNA	-1.48259	0.00110474
626578	Gbp10	mRNA	-1.4873	9.19988e-06
109254	Adtrp	mRNA	-1.48812	2.48712e-07
75462	1700001C19Rik	mRNA	-1.48885	0.000201436
209354	Eif2b1	mRNA	-1.48939	2.33747e-05
231070	Insig1	mRNA	-1.49509	2.56711e-06
212862	Chpt1	mRNA	-1.49527	2.77358e-09
104718	Ttc7b	mRNA	-1.4953	0.000140318
15957	Ifit1	mRNA	-1.49619	0.000521396
330406	B4galnt3	mRNA	-1.49792	0.040888
56216	Stx1b	mRNA	-1.5336	0.00979747
380712	Tlcd2	mRNA	-1.53538	1.57881e-05
68041	Mid1ip1	mRNA	-1.55517	2.33747e-05
67469	Abhd5	mRNA	-1.55792	1.94013e-07
69219	Ddah1	mRNA	-1.56055	8.54203e-06
235493	Fam214a	mRNA	-1.57006	9.66104e-07
105887	Ugt3a1	mRNA	-1.57426	8.54069e-09
15007	H2-Q10	mRNA	-1.57791	2.70552e-09
68523	Ciao2b	mRNA	-1.58429	0.00129797
102631912	Ndufb1	mRNA	-1.59013	9.87645e-05
237553	Trhde	mRNA	-1.59414	0.0210341
12606	Cebpa	mRNA	-1.59547	1.60474e-09
110902	Chrna2	mRNA	-1.61053	0.0215241
100039795	Ildr2	mRNA	-1.61872	0.00110474
105243585	Gm39469	mRNA	-1.62283	0.00295963
67664	Rnf125	mRNA	-1.62882	4.2261e-06
20276	Scnn1a	mRNA	-1.63039	0.000140395
14370	Fzd8	mRNA	-1.64517	1.35828e-05
71954	Suds3	mRNA	-1.64654	1.65254e-09
74318	Hopx	mRNA	-1.64723	4.10635e-06
50702	Cfhr1	mRNA	-1.64726	3.96343e-10
379043	Raet1e	mRNA	-1.65687	0.00546753
70061	Sdr9c7	mRNA	-1.65924	4.31238e-10
15483	Hsd11b1	mRNA	-1.66066	1.396e-11
14376	Ganab	mRNA	-1.66349	6.62281e-12
232430	Crebl2	mRNA	-1.67083	2.3038e-08
21807	Tsc22d1	mRNA	-1.68798	6.68293e-07
242126	Slc22a15	mRNA	-1.69642	0.000909135
15490	Hsd17b7	mRNA	-1.71241	1.91675e-07
192136	Sugct	mRNA	-1.72996	6.56311e-07
68465	Adipor2	mRNA	-1.76101	2.39367e-11
234671	Ces2c	mRNA	-1.77119	1.32905e-09
63828	Fn3k	mRNA	-1.78282	0.000214717
20238	Atxn1	mRNA	-1.79147	1.05773e-06
12350	Car3	mRNA	-1.80216	3.88942e-13
68332	Sdhaf1	mRNA	-1.81506	0.000469111
27362	Dnajb9	mRNA	-1.83995	5.23254e-06
227731	Slc25a25	mRNA	-1.84121	2.39614e-07
21835	Thrsp	mRNA	-1.84134	4.12378e-10
271278	BC024139	mRNA	-1.84539	0.00760204
67477	Abhd15	mRNA	-1.85185	8.16637e-07
209176	Ido2	mRNA	-1.85677	1.46087e-12
103140	Gstt3	mRNA	-1.86985	1.49719e-08
102866	Pls3	mRNA	-1.90277	2.65101e-12
26940	Ecsit	mRNA	-1.90728	2.55584e-09
71137	Rfx4	mRNA	-1.9078	0.00364946
71754	Cyp2d40	mRNA	-1.91811	1.00736e-13
30805	Slc22a4	mRNA	-1.92815	0.00485927
235674	Acaa1b	mRNA	-1.9332	3.68725e-16
217082	Hlf	mRNA	-1.9869	6.57865e-07
100039008	Mup10	mRNA	-2.00456	2.30233e-07
373864	Col27a1	mRNA	-2.00878	4.041e-09
17777	Mttp	mRNA	-2.01433	2.44891e-12
16891	Lipg	mRNA	-2.0325	0.00279229
207259	Zbtb7c	mRNA	-2.03435	0.0128782
66425	Pcp4l1	mRNA	-2.05554	0.000325516
13636	Efna1	mRNA	-2.06975	7.73997e-15
13909	Ces3b	mRNA	-2.08412	3.68975e-13
13105	Cyp2d9	mRNA	-2.09265	9.40831e-15
66206	1110059E24Rik	mRNA	-2.09533	0.000359894
107141	Cyp2c50	mRNA	-2.11341	5.01199e-20
259301	Leap2	mRNA	-2.14132	6.41699e-12
100861909	Mup22	mRNA	-2.21539	2.11425e-13
12819	Col15a1	mRNA	-2.24083	2.75927e-05
13123	Cyp7b1	mRNA	-2.27442	5.02198e-10
14373	G0s2	mRNA	-2.293	2.01897e-08
12212	Chic1	mRNA	-2.2977	7.62682e-06
14081	Acsl1	mRNA	-2.30872	7.17659e-28
13095	Cyp2c29	mRNA	-2.32289	3.79561e-13
13897	Ces1e	mRNA	-2.34789	1.2058e-19
100039116	Mup14	mRNA	-2.39976	2.17646e-11
20211	Saa4	mRNA	-2.51296	2.64203e-24
66438	Hamp2	mRNA	-2.54556	1.52297e-10
20811	Srms	mRNA	-2.58368	0.0265824
20500	Slc13a2	mRNA	-2.73838	0.000201436
11549	Adra1a	mRNA	-2.73929	0.00120395
13096	Cyp2c37	mRNA	-2.84896	6.36095e-19
277898	Slc15a5	mRNA	-2.85467	5.5098e-05
620807	Mup6	mRNA	-2.85705	2.70089e-10
17841	Mup2	mRNA	-3.00769	0.000164262
195531	Zfp982	mRNA	-3.01036	8.77354e-06
76971	Sult2a8	mRNA	-3.01911	0.0022819
71519	Cyp2u1	mRNA	-3.0281	1.82842e-13
319476	Lrtm1	mRNA	-3.16225	0.0128664
18212	Ntrk2	mRNA	-3.17493	0.019585
100039019	Mup-ps12	mRNA	-3.46959	2.44644e-07
75104	Mmd2	mRNA	-3.6543	3.13063e-11
100039054	Mup12	mRNA	-3.79913	4.54668e-31
100038948	Mup9	mRNA	-3.80106	7.9727e-41
100041658	Mup7	mRNA	-3.83864	4.8174e-52
12686	Elovl3	mRNA	-4.03102	0.00904192
20208	Saa1	mRNA	-4.0359	6.39261e-77
638251	Sult2a7	mRNA	-4.35765	0.0113012
17840	Mup1	mRNA	-4.56502	2.49501e-71
17844	Mup5	mRNA	-4.6736	2.39383e-05
20209	Saa2	mRNA	-4.83825	3.26273e-89
667278	Mup-ps16	mRNA	-4.84812	7.38389e-17
100039028	Mup11	mRNA	-4.90322	0.00129799
100039177	Mup16	mRNA	-4.91334	0.00202129
234677	Ces4a	mRNA	-4.92221	0.000767772
100048884	Mup18	mRNA	-5.45365	4.46597e-79
234669	Ces2b	mRNA	-6.46134	1.24311e-67
20860	Sult1e1	mRNA	-6.51456	1.47688e-20
100039150	Mup15	mRNA	-6.66382	0.00559326
319192	H2ac19	mRNA	-6.70036	0.0195619
100189605	Mup19	mRNA	-6.7641	9.45407e-11
105244828	Gm40364	mRNA	-6.7999	0.0139246
100039089	Mup13	mRNA	-7.87511	9.53684e-53
100039206	Mup17	mRNA	-8.56365	1.31045e-16
